# Supplementary material for: Discovery of a novel natural killer cell line with distinct immunostimulatory and proliferative potential as an alternative platform for cancer immunotherapy
Source: J Immunother Cancer. 2019 May 24;7:138. doi: 10.1186/s40425-019-0612-2 (PMC6534912; doi:10.1186/s40425-019-0612-2)
Supplement: Supplementary file 3 — Table S1. Summary of adventitious agents screening in NK101 cell line (XLSX 11 kb) [file 40425_2019_612_MOESM3_ESM.xlsx]

## Sheet: Sheet1
Supplementary Table 1. Summary of adventitious agents screening in NK101 cell line
Infectious agents	Parameter	Cut-off	Unit	Detection method	Kit manufacturer	Results
HBV	Ag	Neg<1.00	S/Co	CMIA	Abbott	Negative : 0.35
	DNA	-	-	PCR	GreenCross LabCell.	Negative
HCV	Ab	Neg<1.00	S/Co	CMIA	Abbott	Negative : 0.01
	RNA	-	-	Real-time PCR	Roche	Negative
HIV	RNA	<20	copies/mL	Real-time PCR	Roche	Negative <20 copies/ml
	Ag/Ab	Non-reactive < 1.00	S/Co	CMIA	Abbott	Non-reactive : 0.55
Treponema pallidum	RPR	Non-reactive <1.00	R.U	Turbidimetry	SEKISUI	Non-reactive : 0.00
	TPLA	Non-reactive <7.00	T.U	Turbidimetry	SEKISUI	Non-reactive : 0.00
CMV	DNA	-	-	Real-time PCR	Bioneer	Negative
	IgG	Non-reactive : <6.0	AU/mL	CMIA	Abbott	Non-reactive : 0.00
	IgM	Non-reactive < 0.85	index	CMIA	Abbott	Non-reactive : 0.07
HTLV-I/II	Ab(s)	-	-	EIA	Abbott	Negative
EBV	DNA	-	-	PCR	GreenCross LabCell.	Positive
HBs, Hepatitis B virus; Ag, antigen; CMIA, chemiluminescence microparticle immunoassay; HCV, hepatitis C virus; Ab, antibody; RT-PCR, real-time polymerase chain reaction; HIV, human immunodeficiency virus; RPR, rapid plasma reagin; TPLA, treponema pallidum latex agglutination; HBV, hepatitis B virus; CMV, cytomegalovirus; EBV, Epstein-Barr virus; HTLV, human T-lymphotropic virus; EIA, enzyme immu…
