# Supplementary material for: Discovery of a novel natural killer cell line with distinct immunostimulatory and proliferative potential as an alternative platform for cancer immunotherapy
Source: J Immunother Cancer. 2019 May 24;7:138. doi: 10.1186/s40425-019-0612-2 (PMC6534912; doi:10.1186/s40425-019-0612-2)
Supplement: Supplementary file 4 — Table S2. Summary of gene expression profiles of NK101 and NK-92 by RNA-sequencing. (XLSX 2920 kb) (XLSX 2920 kb) [file 40425_2019_612_MOESM4_ESM.xlsx]

## Sheet: Raw data for RNA sequencing
Supplementary Table 2. Summary of gene expression profiles of NK101 and NK-92 by RNA-sequencing
GeneId	GeneAcc	GeneName	Desc	Value_1	Value_2	log2fc	p-value	q-value	DEG:QV=0.05:SELECT	DEG:UP_DOWN	DEG:QV<=0.05	DEG:QV<=0.10	DEG:PV<=0.01	DEG:PV<=0.05	DEG:FC2>=0	NK101-1:FPKM	NK101-2:FPKM	NK-92-1:FPKM	NK-92-2:FPKM
TBIG051945	ENSG00000223972	DDX11L1	DEAD/H (Asp-Glu-Ala-Asp/His) box helicase 11 like 1 [Source:HGNC Symbol;Acc:37102]	0	0.0457	inf	1	1	no	UP	N	N	N	N	Y	0	0	0.04	0.05
TBIG051955	ENSG00000237683	AL627309.1	cDNA FLJ52612 [Source:UniProtKB/TrEMBL;Acc:B7Z7W4]	0.966	0.996	0.0452	0.8952	0.932198	no	UP	N	N	N	N	N	0.88	1	1.02	1.02
TBIG051996	ENSG00000230092	RP11-206L10.8	-	0	0.259	inf	1	1	no	UP	N	N	N	N	Y	0	0	0.24	0.28
TBIG052008	ENSG00000187634	SAMD11	sterile alpha motif domain containing 11 [Source:HGNC Symbol;Acc:28706]	0	0.268	inf	1	1	no	UP	N	N	N	N	Y	0	0	0	0.56
TBIG052010	ENSG00000188976	NOC2L	nucleolar complex associated 2 homolog (S. cerevisiae) [Source:HGNC Symbol;Acc:24517]	55.2	68.7	0.315	0.1005	0.183655	no	UP	N	N	N	N	N	55.16	51.32	63.94	75.52
TBIG052011	ENSG00000187961	KLHL17	kelch-like family member 17 [Source:HGNC Symbol;Acc:24023]	20.1	6.84	-1.56	5e-05	0.00022229	yes	DOWN	Y	Y	Y	Y	Y	20.52	18.31	5.04	8.96
TBIG052012	ENSG00000187583	PLEKHN1	pleckstrin homology domain containing, family N member 1 [Source:HGNC Symbol;Acc:25284]	4.49	0.0168	-8.06	0.0428	0.0910893	no	DOWN	N	Y	N	Y	Y	4.33	4.3	0	0.04
TBIG052013	ENSG00000187642	C1orf170	chromosome 1 open reading frame 170 [Source:HGNC Symbol;Acc:28208]	2.42	0.0403	-5.91	0.07455	0.14361	no	DOWN	N	N	N	N	Y	2.5	2.17	0.02	0.06
TBIG052017	ENSG00000187608	ISG15	ISG15 ubiquitin-like modifier [Source:HGNC Symbol;Acc:4053]	277	326	0.237	0.1979	0.315995	no	UP	N	N	N	N	N	282.97	250.54	359.14	300.69
TBIG052018	ENSG00000188157	AGRN	agrin [Source:HGNC Symbol;Acc:329]	2.38	0.653	-1.87	0.00355	0.0105382	yes	DOWN	Y	Y	Y	Y	Y	1.79	2.84	0.35	0.99
TBIG052020	ENSG00000217801	RP11-465B22.3	-	40	17.7	-1.17	5e-05	0.00022229	yes	DOWN	Y	Y	Y	Y	Y	42.77	34.81	15.79	20.32
TBIG052021	ENSG00000237330	RNF223	ring finger protein 223 [Source:HGNC Symbol;Acc:40020]	0.073	0.0519	-0.492	1	1	no	DOWN	N	N	N	N	N	0.07	0.06	0	0.11
TBIG052022	ENSG00000131591	C1orf159	chromosome 1 open reading frame 159 [Source:HGNC Symbol;Acc:26062]	8.82	8.93	0.0182	0.9394	0.962156	no	UP	N	N	N	N	N	8.92	8.03	9.09	9.03
TBIG052029	ENSG00000186891	TNFRSF18	tumor necrosis factor receptor superfamily, member 18 [Source:HGNC Symbol;Acc:11914]	78.8	0.0499	-10.6	0.23555	0.357832	no	DOWN	N	N	N	N	Y	84.66	67.01	0.1	0
TBIG052030	ENSG00000186827	TNFRSF4	tumor necrosis factor receptor superfamily, member 4 [Source:HGNC Symbol;Acc:11918]	8.37	0.937	-3.16	5e-05	0.00022229	yes	DOWN	Y	Y	Y	Y	Y	8.52	7.49	1.23	0.65
TBIG052031	ENSG00000078808	SDF4	stromal cell derived factor 4 [Source:HGNC Symbol;Acc:24188]	79.2	71.5	-0.147	0.42975	0.561925	no	DOWN	N	N	N	N	N	80.93	70.82	63.4	82.01
TBIG052032	ENSG00000176022	B3GALT6	UDP-Gal:betaGal beta 1,3-galactosyltransferase polypeptide 6 [Source:HGNC Symbol;Acc:17978]	14.1	15.3	0.114	0.5631	0.680898	no	UP	N	N	N	N	N	13.63	13.82	14.38	16.75
TBIG052033	ENSG00000184163	FAM132A	family with sequence similarity 132, member A [Source:HGNC Symbol;Acc:32308]	0.807	0.558	-0.534	0.4239	0.556922	no	DOWN	N	N	N	N	N	0.5	1.1	0.61	0.53
TBIG052035	ENSG00000160087	UBE2J2	ubiquitin-conjugating enzyme E2, J2 [Source:HGNC Symbol;Acc:19268]	37.3	51.6	0.471	0.02035	0.0486054	yes	UP	Y	Y	N	Y	N	32.67	39.79	48.02	56.78
TBIG052036	ENSG00000230415	RP5-902P8.10	-	2.26	1.03	-1.13	0.0858	0.161452	no	DOWN	N	N	N	N	Y	1.65	2.74	0.65	1.45
TBIG052037	ENSG00000162572	SCNN1D	sodium channel, non-voltage-gated 1, delta subunit [Source:HGNC Symbol;Acc:10601]	4.03	2.12	-0.927	0.04145	0.0885979	no	DOWN	N	Y	N	Y	N	4.38	3.38	1.61	2.74
TBIG052038	ENSG00000131584	ACAP3	ArfGAP with coiled-coil, ankyrin repeat and PH domains 3 [Source:HGNC Symbol;Acc:16754]	14.8	12.8	-0.207	0.6146	0.724841	no	DOWN	N	N	N	N	N	14.86	13.6	10.54	15.57
TBIG052039	ENSG00000169972	PUSL1	pseudouridylate synthase-like 1 [Source:HGNC Symbol;Acc:26914]	21.2	19.1	-0.147	0.79305	0.863556	no	DOWN	N	N	N	N	N	20.94	19.85	20.6	18.17
TBIG052040	ENSG00000127054	CPSF3L	cleavage and polyadenylation specific factor 3-like [Source:HGNC Symbol;Acc:26052]	65.7	57.1	-0.204	0.3934	0.526324	no	DOWN	N	N	N	N	N	63.02	63.88	53.71	62.14
TBIG052042	ENSG00000224051	GLTPD1	glycolipid transfer protein domain containing 1 [Source:HGNC Symbol;Acc:28116]	10.6	8.65	-0.296	0.1565	0.263415	no	DOWN	N	N	N	N	N	11.23	9.07	8.61	8.96
TBIG052043	ENSG00000169962	TAS1R3	taste receptor, type 1, member 3 [Source:HGNC Symbol;Acc:15661]	0.0671	0.281	2.07	1	1	no	UP	N	N	N	N	Y	0.05	0.08	0.2	0.38
TBIG052044	ENSG00000107404	DVL1	dishevelled, dsh homolog 1 (Drosophila) [Source:HGNC Symbol;Acc:3084]	18.5	16.2	-0.186	0.3438	0.47558	no	DOWN	N	N	N	N	N	20.09	15.23	13.96	19.23
TBIG052045	ENSG00000162576	MXRA8	matrix-remodelling associated 8 [Source:HGNC Symbol;Acc:7542]	8.22	5.26	-0.645	0.0131	0.0331283	yes	DOWN	Y	Y	N	Y	N	6.79	9.22	3.69	7.15
TBIG052046	ENSG00000175756	AURKAIP1	aurora kinase A interacting protein 1 [Source:HGNC Symbol;Acc:24114]	148	112	-0.392	0.0394	0.0848626	no	DOWN	N	Y	N	Y	N	164.99	118.8	121.28	105.89
TBIG052048	ENSG00000221978	CCNL2	cyclin L2 [Source:HGNC Symbol;Acc:20570]	60.7	51.3	-0.244	0.2495	0.37202	no	DOWN	N	N	N	N	N	58.74	60.09	45.85	58.3
TBIG052049	ENSG00000224870	RP4-758J18.2	HCG20425, isoform CRA_a; Uncharacterized protein; cDNA FLJ53815 [Source:UniProtKB/TrEMBL;Acc:B4DNA4]	17.9	16.5	-0.118	0.78245	0.854652	no	DOWN	N	N	N	N	N	17.31	17.37	17.21	16.18
TBIG052050	ENSG00000242485	MRPL20	mitochondrial ribosomal protein L20 [Source:HGNC Symbol;Acc:14478]	150	163	0.12	0.5727	0.688259	no	UP	N	N	N	N	N	128.99	162.18	175.95	152.65
TBIG052057	ENSG00000215915	ATAD3C	ATPase family, AAA domain containing 3C [Source:HGNC Symbol;Acc:32151]	0.605	0.258	-1.23	0.1815	0.297109	no	DOWN	N	N	N	N	Y	0.58	0.6	0.24	0.28
TBIG052058	ENSG00000160072	ATAD3B	ATPase family, AAA domain containing 3B [Source:HGNC Symbol;Acc:24007]	25.9	32.9	0.345	0.07745	0.148225	no	UP	N	N	N	N	N	23.94	26.16	29.9	36.94
TBIG052059	ENSG00000197785	ATAD3A	ATPase family, AAA domain containing 3A [Source:HGNC Symbol;Acc:25567]	29	44.8	0.624	0.00115	0.00386548	yes	UP	Y	Y	Y	Y	N	26.9	29.05	42.04	48.58
TBIG052060	ENSG00000205090	TMEM240	transmembrane protein 240 [Source:HGNC Symbol;Acc:25186]	0.0444	0.248	2.48	1	1	no	UP	N	N	N	N	Y	0	0.09	0.22	0.28
TBIG052061	ENSG00000160075	SSU72	SSU72 RNA polymerase II CTD phosphatase homolog (S. cerevisiae) [Source:HGNC Symbol;Acc:25016]	82.1	142	0.785	5e-05	0.00022229	yes	UP	Y	Y	Y	Y	N	72.29	87.23	147.89	136.81
TBIG052063	ENSG00000215014	AL645728.1	Uncharacterized protein [Source:UniProtKB/TrEMBL;Acc:H0Y6Q5]	0.333	0.821	1.3	0.05385	0.110236	no	UP	N	N	N	N	Y	0.26	0.39	0.53	1.14
TBIG052065	ENSG00000228594	C1orf233	chromosome 1 open reading frame 233 [Source:HGNC Symbol;Acc:42951]	0.0182	0	#NAME?	1	1	no	DOWN	N	N	N	N	Y	0	0.04	0	0
TBIG052066	ENSG00000197530	MIB2	mindbomb E3 ubiquitin protein ligase 2 [Source:HGNC Symbol;Acc:30577]	11	25.7	1.23	5e-05	0.00022229	yes	UP	Y	Y	Y	Y	Y	10.86	10.25	25.78	26.42
TBIG052067	ENSG00000189409	MMP23B	matrix metallopeptidase 23B [Source:HGNC Symbol;Acc:7171]	0.956	1.14	0.257	0.82695	0.887553	no	UP	N	N	N	N	N	0.98	0.86	0.89	1.46
TBIG052068	ENSG00000248333	CDK11B	cyclin-dependent kinase 11B [Source:HGNC Symbol;Acc:1729]	42.8	53.3	0.316	0.4623	0.591886	no	UP	N	N	N	N	N	40.83	42.97	47.5	60.76
TBIG052069	ENSG00000189339	SLC35E2B	solute carrier family 35, member E2B [Source:HGNC Symbol;Acc:33941]	20.5	18	-0.19	0.31235	0.441373	no	DOWN	N	N	N	N	N	17.9	22.24	15.88	20.8
TBIG052073	ENSG00000008128	CDK11A	cyclin-dependent kinase 11A [Source:HGNC Symbol;Acc:1730]	26.4	35.6	0.427	0.1305	0.2275	no	UP	N	N	N	N	N	23.47	27.88	29.43	42.53
TBIG052074	ENSG00000268575	RP1-283E3.8	-	1.57	1.21	-0.378	0.4983	0.624062	no	DOWN	N	N	N	N	N	1.25	1.82	0.95	1.5
TBIG052075	ENSG00000227775	RP1-283E3.4	-	3.73	2.68	-0.479	0.5622	0.68021	no	DOWN	N	N	N	N	N	2.69	4.58	3.05	2.36
TBIG052076	ENSG00000215790	SLC35E2	solute carrier family 35, member E2 [Source:HGNC Symbol;Acc:20863]	2.07	3.18	0.616	0.66665	0.767695	no	UP	N	N	N	N	N	1.64	2.41	3.56	2.88
TBIG052077	ENSG00000008130	NADK	NAD kinase [Source:HGNC Symbol;Acc:29831]	44.8	51.6	0.205	0.3158	0.444975	no	UP	N	N	N	N	N	44.51	42.47	48.07	56.98
TBIG052078	ENSG00000078369	GNB1	guanine nucleotide binding protein (G protein), beta polypeptide 1 [Source:HGNC Symbol;Acc:4396]	174	147	-0.241	0.1928	0.309896	no	DOWN	N	N	N	N	N	159.44	179.78	140.86	157.11
TBIG052080	ENSG00000169885	CALML6	calmodulin-like 6 [Source:HGNC Symbol;Acc:24193]	0.398	0.233	-0.772	1	1	no	DOWN	N	N	N	N	N	0.23	0.55	0.16	0.3
TBIG052082	ENSG00000142609	C1orf222	chromosome 1 open reading frame 222 [Source:HGNC Symbol;Acc:27917]	0.005	0	#NAME?	1	1	no	DOWN	N	N	N	N	Y	0.01	0	0	0
TBIG052088	ENSG00000162585	C1orf86	chromosome 1 open reading frame 86 [Source:HGNC Symbol;Acc:26428]	50.5	31.9	-0.661	0.00435	0.0126276	yes	DOWN	Y	Y	Y	Y	N	48.92	48.32	32.27	32.61
TBIG052089	ENSG00000269554	AL590822.2	Uncharacterized protein; cDNA FLJ36608 fis, clone TRACH2015824 [Source:UniProtKB/TrEMBL;Acc:Q8N9S5]	1.47	1.14	-0.362	0.61895	0.728867	no	DOWN	N	N	N	N	N	1.14	1.72	1.03	1.31
TBIG052093	ENSG00000157933	SKI	v-ski sarcoma viral oncogene homolog (avian) [Source:HGNC Symbol;Acc:10896]	7.45	11.2	0.583	0.00595	0.0165933	yes	UP	Y	Y	Y	Y	N	5.77	8.77	10.09	12.62
TBIG052094	ENSG00000116151	MORN1	MORN repeat containing 1 [Source:HGNC Symbol;Acc:25852]	1.53	1.08	-0.503	0.22445	0.346253	no	DOWN	N	N	N	N	N	1.26	1.73	0.89	1.32
TBIG052095	ENSG00000269753	AL589739.1	Uncharacterized protein [Source:UniProtKB/TrEMBL;Acc:M0QY59]	0	0.0353	inf	1	1	no	UP	N	N	N	N	Y	0	0	0.07	0
TBIG052096	ENSG00000269896	RP4-740C4.6	-	0.22	0.141	-0.645	1	1	no	DOWN	N	N	N	N	N	0.22	0.2	0.16	0.13
TBIG052099	ENSG00000157916	RER1	RER1 retention in endoplasmic reticulum 1 homolog (S. cerevisiae) [Source:HGNC Symbol;Acc:30309]	90.4	110	0.288	0.1511	0.255966	no	UP	N	N	N	N	N	89	88.12	111.86	112.52
TBIG052100	ENSG00000157911	PEX10	peroxisomal biogenesis factor 10 [Source:HGNC Symbol;Acc:8851]	14.1	12.3	-0.198	0.3288	0.459048	no	DOWN	N	N	N	N	N	12.69	14.63	10.78	14.25
TBIG052101	ENSG00000149527	PLCH2	phospholipase C, eta 2 [Source:HGNC Symbol;Acc:29037]	0.0621	0.11	0.829	1	1	no	UP	N	N	N	N	N	0.04	0.08	0.08	0.15
TBIG052104	ENSG00000157881	PANK4	pantothenate kinase 4 [Source:HGNC Symbol;Acc:19366]	11.8	10.1	-0.234	0.32885	0.459066	no	DOWN	N	N	N	N	N	10.89	12.05	8.65	11.84
TBIG052107	ENSG00000157873	TNFRSF14	tumor necrosis factor receptor superfamily, member 14 [Source:HGNC Symbol;Acc:11912]	22.9	13.2	-0.792	0.00055	0.00200304	yes	DOWN	Y	Y	Y	Y	N	23.87	20.04	12.46	14.37
TBIG052110	ENSG00000157870	FAM213B	family with sequence similarity 213, member B [Source:HGNC Symbol;Acc:28390]	1.32	1.19	-0.147	0.7118	0.804309	no	DOWN	N	N	N	N	N	1.5	1.01	1.13	1.3
TBIG052111	ENSG00000142606	MMEL1	membrane metallo-endopeptidase-like 1 [Source:HGNC Symbol;Acc:14668]	1.26	0.628	-1	0.18785	0.304676	no	DOWN	N	N	N	N	Y	1.52	0.9	0.56	0.71
TBIG052113	ENSG00000215912	TTC34	tetratricopeptide repeat domain 34 [Source:HGNC Symbol;Acc:34297]	0.131	0.13	-0.0154	1	1	no	DOWN	N	N	N	N	N	0.08	0.17	0.14	0.12
TBIG052119	ENSG00000142611	PRDM16	PR domain containing 16 [Source:HGNC Symbol;Acc:14000]	0.123	25.7	7.71	5e-05	0.00022229	yes	UP	Y	Y	Y	Y	Y	0.02	0.22	24.54	27.51
TBIG052122	ENSG00000162591	MEGF6	multiple EGF-like-domains 6 [Source:HGNC Symbol;Acc:3232]	0.0119	0.0777	2.7	1	1	no	UP	N	N	N	N	Y	0	0.02	0	0.17
TBIG052125	ENSG00000158109	TPRG1L	tumor protein p63 regulated 1-like [Source:HGNC Symbol;Acc:27007]	16.3	7.39	-1.14	5e-05	0.00022229	yes	DOWN	Y	Y	Y	Y	Y	15.94	15.97	6.93	8.08
TBIG052126	ENSG00000116213	WRAP73	WD repeat containing, antisense to TP73 [Source:HGNC Symbol;Acc:12759]	58.2	35	-0.731	0.00025	0.000984529	yes	DOWN	Y	Y	Y	Y	N	66.05	46.76	33.69	37.7
TBIG052132	ENSG00000235169	SMIM1	small integral membrane protein 1 [Source:HGNC Symbol;Acc:44204]	0.0702	0	#NAME?	1	1	no	DOWN	N	N	N	N	Y	0.13	0	0	0
TBIG052133	ENSG00000130764	LRRC47	leucine rich repeat containing 47 [Source:HGNC Symbol;Acc:29207]	12.8	25.1	0.971	5e-05	0.00022229	yes	UP	Y	Y	Y	Y	N	11.48	13.44	23.34	27.52
TBIG052135	ENSG00000116198	CEP104	centrosomal protein 104kDa [Source:HGNC Symbol;Acc:24866]	8.16	10.4	0.349	0.27965	0.405945	no	UP	N	N	N	N	N	6.99	8.9	9.72	11.24
TBIG052136	ENSG00000169598	DFFB	DNA fragmentation factor, 40kDa, beta polypeptide (caspase-activated DNase) [Source:HGNC Symbol;Acc:2773]	4.42	4.31	-0.038	0.8963	0.93253	no	DOWN	N	N	N	N	N	4.26	4.33	3.6	5.13
TBIG052138	ENSG00000198912	C1orf174	chromosome 1 open reading frame 174 [Source:HGNC Symbol;Acc:27915]	16.8	19.9	0.246	0.2044	0.323529	no	UP	N	N	N	N	N	14.19	18.65	20.85	19.48
TBIG052153	ENSG00000131697	NPHP4	nephronophthisis 4 [Source:HGNC Symbol;Acc:19104]	6.44	3.52	-0.873	0.22	0.341393	no	DOWN	N	N	N	N	N	6.06	6.36	3.05	4.12
TBIG052155	ENSG00000069424	KCNAB2	potassium voltage-gated channel, shaker-related subfamily, beta member 2 [Source:HGNC Symbol;Acc:6229]	106	139	0.396	0.0813	0.154301	no	UP	N	N	N	N	N	93.53	111.54	123.74	159.3
TBIG052157	ENSG00000116254	CHD5	chromodomain helicase DNA binding protein 5 [Source:HGNC Symbol;Acc:16816]	0.0989	0.105	0.0825	1	1	no	UP	N	N	N	N	N	0.16	0.03	0.04	0.17
TBIG052158	ENSG00000116251	RPL22	ribosomal protein L22 [Source:HGNC Symbol;Acc:10315]	413	476	0.205	0.47585	0.603601	no	UP	N	N	N	N	N	447.68	356.91	505.78	452.49
TBIG052160	ENSG00000158286	RNF207	ring finger protein 207 [Source:HGNC Symbol;Acc:32947]	0.067	0.143	1.1	1	1	no	UP	N	N	N	N	Y	0.05	0.08	0.2	0.09
TBIG052161	ENSG00000116237	ICMT	isoprenylcysteine carboxyl methyltransferase [Source:HGNC Symbol;Acc:5350]	65.9	76.2	0.211	0.63665	0.74334	no	UP	N	N	N	N	N	59.54	69.86	78.16	76.68
TBIG052165	ENSG00000097021	ACOT7	acyl-CoA thioesterase 7 [Source:HGNC Symbol;Acc:24157]	137	61.6	-1.15	5e-05	0.00022229	yes	DOWN	Y	Y	Y	Y	Y	133.94	129.45	60.82	63.43
TBIG052170	ENSG00000215788	TNFRSF25	tumor necrosis factor receptor superfamily, member 25 [Source:HGNC Symbol;Acc:11910]	0	0.0271	inf	1	1	no	UP	N	N	N	N	Y	0	0	0	0.06
TBIG052171	ENSG00000171680	PLEKHG5	pleckstrin homology domain containing, family G (with RhoGef domain) member 5 [Source:HGNC Symbol;Acc:29105]	0	0.0969	inf	1	1	no	UP	N	N	N	N	Y	0	0	0.13	0.06
TBIG052172	ENSG00000162408	NOL9	nucleolar protein 9 [Source:HGNC Symbol;Acc:26265]	8.07	12	0.571	0.0069	0.0189474	yes	UP	Y	Y	Y	Y	N	6.29	9.57	11.44	12.84
TBIG052175	ENSG00000173662	TAS1R1	taste receptor, type 1, member 1 [Source:HGNC Symbol;Acc:14448]	0.075	0.0379	-0.986	1	1	no	DOWN	N	N	N	N	N	0.09	0.05	0.04	0.04
TBIG052176	ENSG00000204859	ZBTB48	zinc finger and BTB domain containing 48 [Source:HGNC Symbol;Acc:4930]	13	13.9	0.102	0.68195	0.779859	no	UP	N	N	N	N	N	12.53	12.65	12.62	15.72
TBIG052177	ENSG00000162413	KLHL21	kelch-like family member 21 [Source:HGNC Symbol;Acc:29041]	8.78	6.8	-0.369	0.19255	0.309615	no	DOWN	N	N	N	N	N	7.69	9.36	6.2	7.65
TBIG052178	ENSG00000116273	PHF13	PHD finger protein 13 [Source:HGNC Symbol;Acc:22983]	15.7	8.83	-0.833	0.001	0.00340956	yes	DOWN	Y	Y	Y	Y	N	13.64	17.23	8.82	9.09
TBIG052179	ENSG00000041988	THAP3	THAP domain containing, apoptosis associated protein 3 [Source:HGNC Symbol;Acc:20855]	17.2	14.9	-0.205	0.68005	0.778449	no	DOWN	N	N	N	N	N	16.41	16.73	16.25	13.81
TBIG052180	ENSG00000007923	DNAJC11	DnaJ (Hsp40) homolog, subfamily C, member 11 [Source:HGNC Symbol;Acc:25570]	28	30.3	0.115	0.56775	0.684376	no	UP	N	N	N	N	N	23.43	30.97	28.58	32.67
TBIG052184	ENSG00000171735	CAMTA1	calmodulin binding transcription activator 1 [Source:HGNC Symbol;Acc:18806]	45.4	36.7	-0.305	0.16285	0.271989	no	DOWN	N	N	N	N	N	42.5	46.21	38.23	36.01
TBIG052194	ENSG00000049245	VAMP3	vesicle-associated membrane protein 3 [Source:HGNC Symbol;Acc:12644]	19.4	20.8	0.0977	0.65935	0.761918	no	UP	N	N	N	N	N	17.14	21.18	19.73	22.34
TBIG052196	ENSG00000049246	PER3	period circadian clock 3 [Source:HGNC Symbol;Acc:8847]	0.224	0.454	1.02	1	1	no	UP	N	N	N	N	Y	0.36	0.08	0.31	0.61
TBIG052198	ENSG00000049247	UTS2	urotensin 2 [Source:HGNC Symbol;Acc:12636]	0.044	0.167	1.93	1	1	no	UP	N	N	N	N	Y	0.03	0.06	0.16	0.17
TBIG052199	ENSG00000049249	TNFRSF9	tumor necrosis factor receptor superfamily, member 9 [Source:HGNC Symbol;Acc:11924]	5.9	66.5	3.5	5e-05	0.00022229	yes	UP	Y	Y	Y	Y	Y	5.46	6.1	64.95	69.48
TBIG052201	ENSG00000116288	PARK7	parkinson protein 7 [Source:HGNC Symbol;Acc:16369]	459	371	-0.307	0.10925	0.197107	no	DOWN	N	N	N	N	N	478.72	417.3	404.44	345.65
TBIG052203	ENSG00000116285	ERRFI1	ERBB receptor feedback inhibitor 1 [Source:HGNC Symbol;Acc:18185]	0.151	0.697	2.2	0.00445	0.0128695	yes	UP	Y	Y	Y	Y	Y	0.16	0.14	0.7	0.71
TBIG052212	ENSG00000162426	SLC45A1	solute carrier family 45, member 1 [Source:HGNC Symbol;Acc:17939]	0.0156	0	#NAME?	1	1	no	DOWN	N	N	N	N	Y	0	0.03	0	0
TBIG052214	ENSG00000142599	RERE	arginine-glutamic acid dipeptide (RE) repeats [Source:HGNC Symbol;Acc:9965]	9.5	3.63	-1.39	0.00055	0.00200304	yes	DOWN	Y	Y	Y	Y	Y	6.5	12.1	3.06	4.28
TBIG052224	ENSG00000074800	ENO1	enolase 1, (alpha) [Source:HGNC Symbol;Acc:3350]	1580	1390	-0.184	0.4316	0.563389	no	DOWN	N	N	N	N	N	1416.63	1651.55	1526.07	1288.46
TBIG052231	ENSG00000131686	CA6	carbonic anhydrase VI [Source:HGNC Symbol;Acc:1380]	0	0.171	inf	1	1	no	UP	N	N	N	N	Y	0	0	0.13	0.22
TBIG052233	ENSG00000197241	SLC2A7	solute carrier family 2 (facilitated glucose transporter), member 7 [Source:HGNC Symbol;Acc:13445]	0.0183	0	#NAME?	1	1	no	DOWN	N	N	N	N	Y	0	0.04	0	0
TBIG052234	ENSG00000142583	SLC2A5	solute carrier family 2 (facilitated glucose/fructose transporter), member 5 [Source:HGNC Symbol;Acc:11010]	0	0.025	inf	1	1	no	UP	N	N	N	N	Y	0	0	0.05	0
TBIG052236	ENSG00000180758	GPR157	G protein-coupled receptor 157 [Source:HGNC Symbol;Acc:23687]	0.00543	0.0129	1.24	1	1	no	UP	N	N	N	N	Y	0.01	0	0.01	0.01
TBIG052240	ENSG00000049239	H6PD	hexose-6-phosphate dehydrogenase (glucose 1-dehydrogenase) [Source:HGNC Symbol;Acc:4795]	5.97	1.14	-2.39	5e-05	0.00022229	yes	DOWN	Y	Y	Y	Y	Y	4.65	7.03	1.03	1.29
TBIG052242	ENSG00000171621	SPSB1	splA/ryanodine receptor domain and SOCS box containing 1 [Source:HGNC Symbol;Acc:30628]	1.87	0.0407	-5.52	0.00065	0.00232404	yes	DOWN	Y	Y	Y	Y	Y	1.91	1.69	0.04	0.04
TBIG052245	ENSG00000171612	SLC25A33	solute carrier family 25 (pyrimidine nucleotide carrier), member 33 [Source:HGNC Symbol;Acc:29681]	14.4	25.4	0.819	5e-05	0.00022229	yes	UP	Y	Y	Y	Y	N	12.35	15.98	27.76	23.76
TBIG052247	ENSG00000188807	TMEM201	transmembrane protein 201 [Source:HGNC Symbol;Acc:33719]	12.9	14.6	0.186	0.34595	0.477698	no	UP	N	N	N	N	N	11.34	13.51	12.91	17
TBIG052248	ENSG00000171608	PIK3CD	phosphatidylinositol-4,5-bisphosphate 3-kinase, catalytic subunit delta [Source:HGNC Symbol;Acc:8977]	34.1	52.7	0.628	0.00895	0.0236914	yes	UP	Y	Y	Y	Y	N	28.94	37.43	47.23	60.24
TBIG052249	ENSG00000179840	C1orf200	chromosome 1 open reading frame 200 [Source:HGNC Symbol;Acc:32346]	0.213	0.115	-0.892	1	1	no	DOWN	N	N	N	N	N	0.21	0.21	0.13	0.11
TBIG052252	ENSG00000171603	CLSTN1	calsyntenin 1 [Source:HGNC Symbol;Acc:17447]	28	38.3	0.45	0.12255	0.216081	no	UP	N	N	N	N	N	23.72	30.63	33.8	43.74
TBIG052254	ENSG00000178585	CTNNBIP1	catenin, beta interacting protein 1 [Source:HGNC Symbol;Acc:16913]	8.32	9.74	0.228	0.3406	0.472159	no	UP	N	N	N	N	N	8.95	7.09	9.34	10.49
TBIG052256	ENSG00000162441	LZIC	leucine zipper and CTNNBIP1 domain containing [Source:HGNC Symbol;Acc:17497]	32.6	38.9	0.255	0.27355	0.398684	no	UP	N	N	N	N	N	30.95	32.82	39.96	38.26
TBIG052257	ENSG00000228150	RP11-84A14.4	-	0.262	0.453	0.79	1	1	no	UP	N	N	N	N	N	0	0.52	0.2	0.72
TBIG052258	ENSG00000173614	NMNAT1	nicotinamide nucleotide adenylyltransferase 1 [Source:HGNC Symbol;Acc:17877]	5.71	3.45	-0.727	0.1819	0.297685	no	DOWN	N	N	N	N	N	4.99	6.14	3.24	3.73
TBIG052262	ENSG00000162444	RBP7	retinol binding protein 7, cellular [Source:HGNC Symbol;Acc:30316]	0.0366	0.0313	-0.228	1	1	no	DOWN	N	N	N	N	N	0	0.07	0.06	0
TBIG052264	ENSG00000130939	UBE4B	ubiquitination factor E4B [Source:HGNC Symbol;Acc:12500]	22.9	15.1	-0.604	0.02205	0.0519918	no	DOWN	N	Y	N	Y	N	19.2	25.53	14.04	16.43
TBIG052268	ENSG00000054523	KIF1B	kinesin family member 1B [Source:HGNC Symbol;Acc:16636]	16.4	3	-2.45	5e-05	0.00022229	yes	DOWN	Y	Y	Y	Y	Y	13.25	18.86	2.9	3.16
TBIG052273	ENSG00000142657	PGD	phosphogluconate dehydrogenase [Source:HGNC Symbol;Acc:8891]	175	101	-0.792	5e-05	0.00022229	yes	DOWN	Y	Y	Y	Y	N	164.59	174.61	105.83	97.92
TBIG052274	ENSG00000175279	APITD1	apoptosis-inducing, TAF9-like domain 1 [Source:HGNC Symbol;Acc:23163]	34.5	25.2	-0.452	0.02705	0.0616616	no	DOWN	N	Y	N	Y	N	34.05	33.64	27.9	23
TBIG052275	ENSG00000251503	APITD1-CORT	APITD1-CORT readthrough [Source:HGNC Symbol;Acc:38843]	2.59	1.66	-0.646	0.5453	0.666025	no	DOWN	N	N	N	N	N	3.22	1.83	2.06	1.28
TBIG052276	ENSG00000241563	CORT	cortistatin [Source:HGNC Symbol;Acc:2257]	0.21	0.606	1.53	0.42845	0.560759	no	UP	N	N	N	N	Y	0.08	0.32	0.54	0.68
TBIG052277	ENSG00000160049	DFFA	DNA fragmentation factor, 45kDa, alpha polypeptide [Source:HGNC Symbol;Acc:2772]	25	35.7	0.514	0.0729	0.140981	no	UP	N	N	N	N	N	22.85	25.95	35.9	36.36
TBIG052279	ENSG00000142655	PEX14	peroxisomal biogenesis factor 14 [Source:HGNC Symbol;Acc:8856]	29.7	17.8	-0.738	0.0831	0.157331	no	DOWN	N	N	N	N	N	29.72	27.4	17.47	18.42
TBIG052281	ENSG00000130940	CASZ1	castor zinc finger 1 [Source:HGNC Symbol;Acc:26002]	3.08	2.61	-0.24	0.3956	0.528751	no	DOWN	N	N	N	N	N	2.26	3.72	1.89	3.44
TBIG052287	ENSG00000120948	TARDBP	TAR DNA binding protein [Source:HGNC Symbol;Acc:11571]	129	147	0.19	0.34215	0.473935	no	UP	N	N	N	N	N	109.33	144.27	154.53	142.07
TBIG052288	ENSG00000009724	MASP2	mannan-binding lectin serine peptidase 2 [Source:HGNC Symbol;Acc:6902]	0.974	2	1.04	0.00055	0.00200304	yes	UP	Y	Y	Y	Y	Y	0.96	0.94	2	2.06
TBIG052289	ENSG00000116649	SRM	spermidine synthase [Source:HGNC Symbol;Acc:11296]	144	206	0.514	0.00525	0.0148696	yes	UP	Y	Y	Y	Y	N	122.85	155.23	193.38	222.83
TBIG052290	ENSG00000171824	EXOSC10	exosome component 10 [Source:HGNC Symbol;Acc:9138]	44.3	44.9	0.0186	0.92985	0.955625	no	UP	N	N	N	N	N	39.63	46.81	47.32	43.33
TBIG052293	ENSG00000198793	MTOR	mechanistic target of rapamycin (serine/threonine kinase) [Source:HGNC Symbol;Acc:3942]	23.9	33.8	0.501	0.0157	0.0387587	yes	UP	Y	Y	N	Y	N	21.44	25.27	33.84	34.53
TBIG052296	ENSG00000171819	ANGPTL7	angiopoietin-like 7 [Source:HGNC Symbol;Acc:24078]	0	0.123	inf	1	1	no	UP	N	N	N	N	Y	0	0	0.2	0.05
TBIG052299	ENSG00000120942	UBIAD1	UbiA prenyltransferase domain containing 1 [Source:HGNC Symbol;Acc:30791]	9	15.6	0.796	0.00025	0.000984529	yes	UP	Y	Y	Y	Y	N	7.79	9.85	15.84	15.91
TBIG052302	ENSG00000204624	PTCHD2	patched domain containing 2 [Source:HGNC Symbol;Acc:29251]	0	0.0709	inf	1	1	no	UP	N	N	N	N	Y	0	0	0.03	0.12
TBIG052304	ENSG00000116661	FBXO2	F-box protein 2 [Source:HGNC Symbol;Acc:13581]	0.775	5.39	2.8	5e-05	0.00022229	yes	UP	Y	Y	Y	Y	Y	0.8	0.69	5.66	5.27
TBIG052305	ENSG00000132879	FBXO44	F-box protein 44 [Source:HGNC Symbol;Acc:24847]	2.36	3.35	0.506	0.1671	0.277623	no	UP	N	N	N	N	N	2.11	2.45	2.96	3.83
TBIG052306	ENSG00000116663	FBXO6	F-box protein 6 [Source:HGNC Symbol;Acc:13585]	29.3	74.2	1.34	5e-05	0.00022229	yes	UP	Y	Y	Y	Y	Y	29.15	27.59	77	73.48
TBIG052307	ENSG00000116670	MAD2L2	MAD2 mitotic arrest deficient-like 2 (yeast) [Source:HGNC Symbol;Acc:6764]	61.8	218	1.82	5e-05	0.00022229	yes	UP	Y	Y	Y	Y	Y	62.55	56.62	218.94	221.08
TBIG052308	ENSG00000162490	DRAXIN	dorsal inhibitory axon guidance protein [Source:HGNC Symbol;Acc:25054]	0.0122	0.063	2.37	1	1	no	UP	N	N	N	N	Y	0.01	0.02	0.07	0.06
TBIG052309	ENSG00000177674	AGTRAP	angiotensin II receptor-associated protein [Source:HGNC Symbol;Acc:13539]	0.0921	60.4	9.36	5e-05	0.00022229	yes	UP	Y	Y	Y	Y	Y	0.12	0.06	61.65	61.27
TBIG052312	ENSG00000177000	MTHFR	methylenetetrahydrofolate reductase (NAD(P)H) [Source:HGNC Symbol;Acc:7436]	4.18	7.03	0.75	0.01605	0.0395042	yes	UP	Y	Y	N	Y	N	3.82	4.31	6.06	8.25
TBIG052313	ENSG00000011021	CLCN6	chloride channel, voltage-sensitive 6 [Source:HGNC Symbol;Acc:2024]	4.71	3.93	-0.261	0.53975	0.661677	no	DOWN	N	N	N	N	N	4.52	4.66	3.8	4.17
TBIG052315	ENSG00000175206	NPPA	natriuretic peptide A [Source:HGNC Symbol;Acc:7939]	0.0326	0.0571	0.809	1	1	no	UP	N	N	N	N	N	0	0.06	0	0.12
TBIG052320	ENSG00000116685	KIAA2013	KIAA2013 [Source:HGNC Symbol;Acc:28513]	32.8	37.4	0.19	0.3084	0.437443	no	UP	N	N	N	N	N	34.28	28.9	35.84	40.13
TBIG052321	ENSG00000083444	PLOD1	procollagen-lysine, 2-oxoglutarate 5-dioxygenase 1 [Source:HGNC Symbol;Acc:9081]	32.6	23.7	-0.46	0.01425	0.0356785	yes	DOWN	Y	Y	N	Y	N	30.29	32.73	21.91	26.21
TBIG052322	ENSG00000116688	MFN2	mitofusin 2 [Source:HGNC Symbol;Acc:16877]	35.8	39.2	0.132	0.4709	0.599481	no	UP	N	N	N	N	N	34.08	35.48	37.43	41.96
TBIG052324	ENSG00000116691	MIIP	migration and invasion inhibitory protein [Source:HGNC Symbol;Acc:25715]	51.8	18.8	-1.46	5e-05	0.00022229	yes	DOWN	Y	Y	Y	Y	Y	54.82	44.56	18.25	19.97
TBIG052327	ENSG00000120949	TNFRSF8	tumor necrosis factor receptor superfamily, member 8 [Source:HGNC Symbol;Acc:11923]	52.4	3.54	-3.89	5e-05	0.00022229	yes	DOWN	Y	Y	Y	Y	Y	52.47	48.73	3.31	3.88
TBIG052330	ENSG00000028137	TNFRSF1B	tumor necrosis factor receptor superfamily, member 1B [Source:HGNC Symbol;Acc:11917]	65.8	268	2.03	5e-05	0.00022229	yes	UP	Y	Y	Y	Y	Y	61.48	65.72	249.24	294.1
TBIG052334	ENSG00000048707	VPS13D	vacuolar protein sorting 13 homolog D (S. cerevisiae) [Source:HGNC Symbol;Acc:23595]	5.16	11.3	1.13	5e-05	0.00022229	yes	UP	Y	Y	Y	Y	Y	4.84	5.25	10.82	12.12
TBIG052337	ENSG00000162496	DHRS3	dehydrogenase/reductase (SDR family) member 3 [Source:HGNC Symbol;Acc:17693]	2.57	0.0827	-4.96	0.24105	0.364126	no	DOWN	N	N	N	N	Y	2.78	2.18	0.16	0
TBIG052345	ENSG00000116721	PRAMEF1	PRAME family member 1 [Source:HGNC Symbol;Acc:28840]	0.0222	0	#NAME?	1	1	no	DOWN	N	N	N	N	Y	0.04	0	0	0
TBIG052349	ENSG00000179172	HNRNPCL1	heterogeneous nuclear ribonucleoprotein C-like 1 [Source:HGNC Symbol;Acc:29295]	0.0204	0	#NAME?	1	1	no	DOWN	N	N	N	N	Y	0.04	0	0	0
TBIG052351	ENSG00000243073	PRAMEF4	PRAME family member 4 [Source:HGNC Symbol;Acc:31971]	0.0129	0	#NAME?	1	1	no	DOWN	N	N	N	N	Y	0	0.03	0	0
TBIG052392	ENSG00000162493	PDPN	podoplanin [Source:HGNC Symbol;Acc:29602]	0.00938	0	#NAME?	1	1	no	DOWN	N	N	N	N	Y	0.02	0	0	0
TBIG052397	ENSG00000116731	PRDM2	PR domain containing 2, with ZNF domain [Source:HGNC Symbol;Acc:9347]	13	20.5	0.659	0.0017	0.00548711	yes	UP	Y	Y	Y	Y	N	12.87	12.64	18.88	22.64
TBIG052401	ENSG00000189337	KAZN	kazrin, periplakin interacting protein [Source:HGNC Symbol;Acc:29173]	0.0474	0.0292	-0.698	1	1	no	DOWN	N	N	N	N	N	0.04	0.05	0.03	0.03
TBIG052403	ENSG00000175147	TMEM51-AS1	TMEM51 antisense RNA 1 [Source:HGNC Symbol;Acc:26301]	0.0559	0	#NAME?	1	1	no	DOWN	N	N	N	N	Y	0.03	0.08	0	0
TBIG052407	ENSG00000142621	FHAD1	forkhead-associated (FHA) phosphopeptide binding domain 1 [Source:HGNC Symbol;Acc:29408]	0.00538	6.89	10.3	0.1898	0.30651	no	UP	N	N	N	N	Y	0.01	0	6.68	7.13
TBIG052410	ENSG00000228140	RP3-467K16.4	-	0.0282	0.242	3.1	1	1	no	UP	N	N	N	N	Y	0.02	0.04	0.25	0.24
TBIG052411	ENSG00000142634	EFHD2	EF-hand domain family, member D2 [Source:HGNC Symbol;Acc:28670]	95.7	92.1	-0.0542	0.76275	0.841151	no	DOWN	N	N	N	N	N	94.8	90.22	87.81	99.96
TBIG052412	ENSG00000162438	CTRC	chymotrypsin C (caldecrin) [Source:HGNC Symbol;Acc:2523]	0.0446	0.309	2.79	1	1	no	UP	N	N	N	N	Y	0.08	0	0.38	0.24
TBIG052415	ENSG00000132906	CASP9	caspase 9, apoptosis-related cysteine peptidase [Source:HGNC Symbol;Acc:1511]	19.4	9.62	-1.01	5e-05	0.00022229	yes	DOWN	Y	Y	Y	Y	Y	18.14	19.66	9.35	10.21
TBIG052416	ENSG00000116138	DNAJC16	DnaJ (Hsp40) homolog, subfamily C, member 16 [Source:HGNC Symbol;Acc:29157]	4.26	5.65	0.408	0.11375	0.203589	no	UP	N	N	N	N	N	4.05	4.27	5.28	6.15
TBIG052418	ENSG00000116771	AGMAT	agmatine ureohydrolase (agmatinase) [Source:HGNC Symbol;Acc:18407]	0.0222	3.45	7.28	0.22085	0.342324	no	UP	N	N	N	N	Y	0.02	0.02	3.61	3.39
TBIG052419	ENSG00000237301	RP4-680D5.2	-	0	0.00842	inf	1	1	no	UP	N	N	N	N	Y	0	0	0.02	0
TBIG052423	ENSG00000197312	DDI2	DNA-damage inducible 1 homolog 2 (S. cerevisiae) [Source:HGNC Symbol;Acc:24578]	9.15	12.3	0.425	0.02185	0.0515991	no	UP	N	Y	N	Y	N	7.48	10.58	11.86	12.99
TBIG052424	ENSG00000215695	RSC1A1	regulatory solute carrier protein, family 1, member 1 [Source:HGNC Symbol;Acc:10458]	0.81	1.62	0.997	0.5708	0.686852	no	UP	N	N	N	N	N	0.33	1.13	2.17	1.04
TBIG052425	ENSG00000116786	PLEKHM2	pleckstrin homology domain containing, family M (with RUN domain) member 2 [Source:HGNC Symbol;Acc:29131]	8.36	9.71	0.216	0.55535	0.674042	no	UP	N	N	N	N	N	8.47	7.68	9.13	10.56
TBIG052428	ENSG00000162461	SLC25A34	solute carrier family 25, member 34 [Source:HGNC Symbol;Acc:27653]	0.638	0.573	-0.156	0.84135	0.896927	no	DOWN	N	N	N	N	N	0.63	0.61	0.48	0.69
TBIG052431	ENSG00000162458	FBLIM1	filamin binding LIM protein 1 [Source:HGNC Symbol;Acc:24686]	0.0519	0.0205	-1.34	1	1	no	DOWN	N	N	N	N	Y	0.04	0.07	0.04	0
TBIG052435	ENSG00000179743	RP11-169K16.9	-	3.49	4.52	0.376	0.739	0.824703	no	UP	N	N	N	N	N	3.95	2.85	4.49	4.69
TBIG052436	ENSG00000065526	SPEN	spen homolog, transcriptional regulator (Drosophila) [Source:HGNC Symbol;Acc:17575]	9.89	16.7	0.752	0.10795	0.19516	no	UP	N	N	N	N	N	7.88	11.45	13.77	20.1
TBIG052439	ENSG00000116809	ZBTB17	zinc finger and BTB domain containing 17 [Source:HGNC Symbol;Acc:12936]	19.3	11.1	-0.795	0.00445	0.0128695	yes	DOWN	Y	Y	Y	Y	N	18.83	18.19	9.21	13.3
TBIG052450	ENSG00000142627	EPHA2	EPH receptor A2 [Source:HGNC Symbol;Acc:3386]	0.0544	0.1	0.877	1	1	no	UP	N	N	N	N	N	0.02	0.08	0.1	0.1
TBIG052454	ENSG00000142632	ARHGEF19	Rho guanine nucleotide exchange factor (GEF) 19 [Source:HGNC Symbol;Acc:26604]	4.5	4.19	-0.103	0.73065	0.818883	no	DOWN	N	N	N	N	N	4.29	4.42	4.32	4.17
TBIG052455	ENSG00000237276	ANO7P1	anoctamin 7 pseudogene 1 [Source:HGNC Symbol;Acc:32248]	0.0141	0.0198	0.488	1	1	no	UP	N	N	N	N	N	0	0.03	0	0.04
TBIG052456	ENSG00000204377	C1orf134	chromosome 1 open reading frame 134 [Source:HGNC Symbol;Acc:32021]	3.93	1.94	-1.02	0.2218	0.343237	no	DOWN	N	N	N	N	Y	4.66	3.08	1.69	2.25
TBIG052457	ENSG00000132881	RSG1	REM2 and RAB-like small GTPase 1 [Source:HGNC Symbol;Acc:28127]	4.02	1.59	-1.34	0.0075	0.0203595	yes	DOWN	Y	Y	Y	Y	Y	2.95	4.91	1.05	2.21
TBIG052459	ENSG00000037637	FBXO42	F-box protein 42 [Source:HGNC Symbol;Acc:29249]	8.9	9.7	0.124	0.64895	0.753484	no	UP	N	N	N	N	N	8	9.34	9.7	9.97
TBIG052460	ENSG00000055070	SZRD1	SUZ RNA binding domain containing 1 [Source:HGNC Symbol;Acc:30232]	71.8	60.4	-0.248	0.3284	0.458646	no	DOWN	N	N	N	N	N	67.49	71.23	57.34	64.97
TBIG052462	ENSG00000187144	SPATA21	spermatogenesis associated 21 [Source:HGNC Symbol;Acc:28026]	8.21	8.08	-0.0238	0.9554	0.973055	no	DOWN	N	N	N	N	N	7.73	8.11	8.07	8.26
TBIG052463	ENSG00000157191	NECAP2	NECAP endocytosis associated 2 [Source:HGNC Symbol;Acc:25528]	41.1	34.2	-0.265	0.16215	0.270894	no	DOWN	N	N	N	N	N	39.29	40.71	37.46	31.81
TBIG052465	ENSG00000080947	CROCCP3	ciliary rootlet coiled-coil, rootletin pseudogene 3 [Source:HGNC Symbol;Acc:29405]	1.52	0.165	-3.21	0.00085	0.00294613	yes	DOWN	Y	Y	Y	Y	Y	1.15	1.79	0.09	0.25
TBIG052474	ENSG00000219481	NBPF1	neuroblastoma breakpoint family, member 1 [Source:HGNC Symbol;Acc:26088]	4.36	1.79	-1.29	5e-05	0.00022229	yes	DOWN	Y	Y	Y	Y	Y	3.69	4.86	2	1.62
TBIG052475	ENSG00000215908	CROCCP2	ciliary rootlet coiled-coil, rootletin pseudogene 2 [Source:HGNC Symbol;Acc:28170]	14	15.2	0.125	0.53675	0.658654	no	UP	N	N	N	N	N	14.99	12.02	13.41	17.48
TBIG052483	ENSG00000058453	CROCC	ciliary rootlet coiled-coil, rootletin [Source:HGNC Symbol;Acc:21299]	1.75	5.93	1.76	0.0032	0.00961948	yes	UP	Y	Y	Y	Y	Y	1.55	1.85	3.66	8.47
TBIG052486	ENSG00000186715	MST1L	macrophage stimulating 1-like [Source:HGNC Symbol;Acc:7390]	2.21	0.741	-1.58	0.07135	0.13857	no	DOWN	N	N	N	N	Y	2.25	2.05	0.47	1.06
TBIG052497	ENSG00000159363	ATP13A2	ATPase type 13A2 [Source:HGNC Symbol;Acc:30213]	3.11	1.39	-1.16	0.00935	0.0246656	yes	DOWN	Y	Y	Y	Y	Y	2.85	3.2	1.52	1.31
TBIG052498	ENSG00000117118	SDHB	succinate dehydrogenase complex, subunit B, iron sulfur (Ip) [Source:HGNC Symbol;Acc:10681]	117	138	0.238	0.19375	0.311018	no	UP	N	N	N	N	N	111.32	115.11	150.67	127.32
TBIG052499	ENSG00000117115	PADI2	peptidyl arginine deiminase, type II [Source:HGNC Symbol;Acc:18341]	0.185	0.121	-0.618	1	1	no	DOWN	N	N	N	N	N	0.13	0.24	0.14	0.11
TBIG052505	ENSG00000159339	PADI4	peptidyl arginine deiminase, type IV [Source:HGNC Symbol;Acc:18368]	0.00928	0.0897	3.27	1	1	no	UP	N	N	N	N	Y	0.02	0	0.08	0.1
TBIG052506	ENSG00000269468	AC004824.2	Uncharacterized protein [Source:UniProtKB/TrEMBL;Acc:M0QXB7]	0	0.21	inf	1	1	no	UP	N	N	N	N	Y	0	0	0	0.43
TBIG052509	ENSG00000179051	RCC2	regulator of chromosome condensation 2 [Source:HGNC Symbol;Acc:30297]	99	152	0.624	0.02185	0.0515991	no	UP	N	Y	N	Y	N	88.26	105.89	149.22	160.76
TBIG052512	ENSG00000074964	ARHGEF10L	Rho guanine nucleotide exchange factor (GEF) 10-like [Source:HGNC Symbol;Acc:25540]	0	0.0817	inf	1	1	no	UP	N	N	N	N	Y	0	0	0.12	0.05
TBIG052514	ENSG00000117148	ACTL8	actin-like 8 [Source:HGNC Symbol;Acc:24018]	0.0141	0.0926	2.71	1	1	no	UP	N	N	N	N	Y	0	0.03	0.1	0.08
TBIG052519	ENSG00000179023	KLHDC7A	kelch domain containing 7A [Source:HGNC Symbol;Acc:26791]	0.00452	0	#NAME?	1	1	no	DOWN	N	N	N	N	Y	0.01	0	0	0
TBIG052524	ENSG00000255275	RP13-279N23.2	-	0.00841	0	#NAME?	1	1	no	DOWN	N	N	N	N	Y	0	0.02	0	0
TBIG052525	ENSG00000159423	ALDH4A1	aldehyde dehydrogenase 4 family, member A1 [Source:HGNC Symbol;Acc:406]	15.7	5.91	-1.41	0.0003	0.00116034	yes	DOWN	Y	Y	Y	Y	Y	16.19	14.09	5.51	6.52
TBIG052528	ENSG00000169991	IFFO2	intermediate filament family orphan 2 [Source:HGNC Symbol;Acc:27006]	6.03	1.77	-1.77	5e-05	0.00022229	yes	DOWN	Y	Y	Y	Y	Y	5.29	6.46	1.72	1.87
TBIG052529	ENSG00000127481	UBR4	ubiquitin protein ligase E3 component n-recognin 4 [Source:HGNC Symbol;Acc:30313]	42.4	41.4	-0.0326	0.9269	0.953785	no	DOWN	N	N	N	N	N	38.73	43.51	43.51	40.63
TBIG052532	ENSG00000127463	EMC1	ER membrane protein complex subunit 1 [Source:HGNC Symbol;Acc:28957]	2.08	1.86	-0.16	0.829	0.889034	no	DOWN	N	N	N	N	N	1.51	2.59	1.57	2.27
TBIG052533	ENSG00000053372	MRTO4	mRNA turnover 4 homolog (S. cerevisiae) [Source:HGNC Symbol;Acc:18477]	34.4	57.7	0.748	0.0001	0.000427641	yes	UP	Y	Y	Y	Y	N	35.96	30.77	61.4	55.24
TBIG052534	ENSG00000211454	AKR7L	aldo-keto reductase family 7-like [Source:HGNC Symbol;Acc:24056]	0.442	0.468	0.0812	1	1	no	UP	N	N	N	N	N	0.29	0.58	0.55	0.39
TBIG052535	ENSG00000162482	AKR7A3	aldo-keto reductase family 7, member A3 (aflatoxin aldehyde reductase) [Source:HGNC Symbol;Acc:390]	0.379	0.404	0.0917	1	1	no	UP	N	N	N	N	N	0.37	0.37	0.35	0.47
TBIG052537	ENSG00000053371	AKR7A2	aldo-keto reductase family 7, member A2 (aflatoxin aldehyde reductase) [Source:HGNC Symbol;Acc:389]	90.7	42.2	-1.1	5e-05	0.00022229	yes	DOWN	Y	Y	Y	Y	Y	89.37	86.04	46.57	38.82
TBIG052539	ENSG00000040487	PQLC2	PQ loop repeat containing 2 [Source:HGNC Symbol;Acc:26001]	6.68	6.89	0.0464	0.843	0.898429	no	UP	N	N	N	N	N	6.43	6.48	4.98	9.12
TBIG052541	ENSG00000077549	CAPZB	capping protein (actin filament) muscle Z-line, beta [Source:HGNC Symbol;Acc:1491]	232	108	-1.11	5e-05	0.00022229	yes	DOWN	Y	Y	Y	Y	Y	212.65	238.58	106.79	109.98
TBIG052546	ENSG00000270136	NBL1	C1orf151-NBL1 read-through protein isoform b precursor [Source:RefSeq peptide;Acc:NP_001191018]	0.134	0.0184	-2.86	1	1	no	DOWN	N	N	N	N	Y	0.14	0.11	0.04	0
TBIG052547	ENSG00000173436	MINOS1	mitochondrial inner membrane organizing system 1 [Source:HGNC Symbol;Acc:32068]	155	102	-0.599	0.02495	0.0575977	no	DOWN	N	Y	N	Y	N	139.92	164.57	119.77	87
TBIG052549	ENSG00000158747	NBL1	neuroblastoma 1, DAN family BMP antagonist [Source:HGNC Symbol;Acc:7650]	0.0604	0.0725	0.263	1	1	no	UP	N	N	N	N	N	0.11	0	0	0.15
TBIG052551	ENSG00000162542	TMCO4	transmembrane and coiled-coil domains 4 [Source:HGNC Symbol;Acc:27393]	15.2	21.2	0.475	0.0505	0.104312	no	UP	N	N	N	N	N	14.63	14.85	20.31	22.63
TBIG052554	ENSG00000169914	OTUD3	OTU domain containing 3 [Source:HGNC Symbol;Acc:29038]	4.38	4.63	0.078	0.73295	0.820622	no	UP	N	N	N	N	N	3.28	5.37	3.69	5.7
TBIG052564	ENSG00000162543	UBXN10	UBX domain protein 10 [Source:HGNC Symbol;Acc:26354]	0	0.019	inf	1	1	no	UP	N	N	N	N	Y	0	0	0.03	0.01
TBIG052570	ENSG00000162545	CAMK2N1	calcium/calmodulin-dependent protein kinase II inhibitor 1 [Source:HGNC Symbol;Acc:24190]	0	0.0367	inf	1	1	no	UP	N	N	N	N	Y	0	0	0	0.07
TBIG052571	ENSG00000090432	MUL1	mitochondrial E3 ubiquitin protein ligase 1 [Source:HGNC Symbol;Acc:25762]	14.6	11.6	-0.322	0.101	0.184432	no	DOWN	N	N	N	N	N	14.69	13.58	10.52	13.14
TBIG052574	ENSG00000158825	CDA	cytidine deaminase [Source:HGNC Symbol;Acc:1712]	0	3.08	inf	5e-05	0.00022229	yes	UP	Y	Y	Y	Y	Y	0	0	3.02	3.22
TBIG052575	ENSG00000158828	PINK1	PTEN induced putative kinase 1 [Source:HGNC Symbol;Acc:14581]	0.711	0.489	-0.541	0.12175	0.214947	no	DOWN	N	N	N	N	N	0.78	0.6	0.38	0.62
TBIG052578	ENSG00000244038	DDOST	dolichyl-diphosphooligosaccharide--protein glycosyltransferase subunit (non-catalytic) [Source:HGNC Symbol;Acc:2728]	166	158	-0.0752	0.6861	0.783371	no	DOWN	N	N	N	N	N	157.87	166.52	159.97	160.4
TBIG052579	ENSG00000117245	KIF17	kinesin family member 17 [Source:HGNC Symbol;Acc:19167]	0.0434	0.732	4.07	0.2241	0.346015	no	UP	N	N	N	N	Y	0.08	0	0.91	0.55
TBIG052581	ENSG00000189410	SH2D5	SH2 domain containing 5 [Source:HGNC Symbol;Acc:28819]	0.0345	0.0319	-0.114	1	1	no	DOWN	N	N	N	N	N	0.05	0.02	0.02	0.05
TBIG052583	ENSG00000127483	HP1BP3	heterochromatin protein 1, binding protein 3 [Source:HGNC Symbol;Acc:24973]	106	82	-0.375	0.1463	0.249409	no	DOWN	N	N	N	N	N	95.85	110.56	78.49	86.58
TBIG052585	ENSG00000075151	EIF4G3	eukaryotic translation initiation factor 4 gamma, 3 [Source:HGNC Symbol;Acc:3298]	24.6	32	0.382	0.105	0.190497	no	UP	N	N	N	N	N	20.41	27.4	31.99	32.49
TBIG052592	ENSG00000117298	ECE1	endothelin converting enzyme 1 [Source:HGNC Symbol;Acc:3146]	6.9	11.1	0.688	0.0002	0.000804562	yes	UP	Y	Y	Y	Y	N	6.34	7.01	10.42	12.08
TBIG052601	ENSG00000142794	NBPF3	neuroblastoma breakpoint family, member 3 [Source:HGNC Symbol;Acc:25076]	3.46	5.36	0.633	0.01905	0.0458552	yes	UP	Y	Y	N	Y	N	3.23	3.51	5.26	5.6
TBIG052603	ENSG00000162551	ALPL	alkaline phosphatase, liver/bone/kidney [Source:HGNC Symbol;Acc:438]	0	0.0461	inf	1	1	no	UP	N	N	N	N	Y	0	0	0.09	0
TBIG052606	ENSG00000076864	RAP1GAP	RAP1 GTPase activating protein [Source:HGNC Symbol;Acc:9858]	0.00692	0.0775	3.49	1	1	no	UP	N	N	N	N	Y	0.01	0	0.1	0.05
TBIG052607	ENSG00000090686	USP48	ubiquitin specific peptidase 48 [Source:HGNC Symbol;Acc:18533]	34.5	38.9	0.174	0.35835	0.490922	no	UP	N	N	N	N	N	30.52	37.51	39.08	39.46
TBIG052610	ENSG00000142798	HSPG2	heparan sulfate proteoglycan 2 [Source:HGNC Symbol;Acc:5273]	0.141	0.032	-2.13	1	1	no	DOWN	N	N	N	N	Y	0.05	0.23	0.04	0.02
TBIG052616	ENSG00000142789	CELA3A	chymotrypsin-like elastase family, member 3A [Source:HGNC Symbol;Acc:15944]	0	0.0567	inf	1	1	no	UP	N	N	N	N	Y	0	0	0.11	0
TBIG052622	ENSG00000070831	CDC42	cell division cycle 42 [Source:HGNC Symbol;Acc:1736]	260	205	-0.341	0.06765	0.132699	no	DOWN	N	N	N	N	N	270	244.41	219.63	195.93
TBIG052625	ENSG00000162552	WNT4	wingless-type MMTV integration site family, member 4 [Source:HGNC Symbol;Acc:12783]	0	0.119	inf	1	1	no	UP	N	N	N	N	Y	0	0	0.08	0.16
TBIG052628	ENSG00000184677	ZBTB40	zinc finger and BTB domain containing 40 [Source:HGNC Symbol;Acc:29045]	0.00726	0.16	4.46	1	1	no	UP	N	N	N	N	Y	0	0.01	0.15	0.17
TBIG052631	ENSG00000173372	C1QA	complement component 1, q subcomponent, A chain [Source:HGNC Symbol;Acc:1241]	0	0.0643	inf	1	1	no	UP	N	N	N	N	Y	0	0	0.07	0.06
TBIG052634	ENSG00000133216	EPHB2	EPH receptor B2 [Source:HGNC Symbol;Acc:3393]	0.0767	0.0497	-0.625	1	1	no	DOWN	N	N	N	N	N	0.09	0.05	0.02	0.08
TBIG052640	ENSG00000227868	RP4-805N21.1	uncharacterized protein LOC729059 [Source:RefSeq peptide;Acc:NP_001229450]	0.071	0	#NAME?	1	1	no	DOWN	N	N	N	N	Y	0.14	0	0	0
TBIG052641	ENSG00000004487	KDM1A	lysine (K)-specific demethylase 1A [Source:HGNC Symbol;Acc:29079]	62.6	58.8	-0.0919	0.69255	0.788548	no	DOWN	N	N	N	N	N	61.15	61.81	56.25	62.54
TBIG052645	ENSG00000169641	LUZP1	leucine zipper protein 1 [Source:HGNC Symbol;Acc:14985]	4.47	2.24	-0.994	0.0461	0.0968108	no	DOWN	N	Y	N	Y	N	3.84	4.9	2.38	2.15
TBIG052652	ENSG00000125944	HNRNPR	heterogeneous nuclear ribonucleoprotein R [Source:HGNC Symbol;Acc:5047]	170	177	0.0616	0.75655	0.836651	no	UP	N	N	N	N	N	170.89	161.29	171.44	187.46
TBIG052653	ENSG00000125945	ZNF436	zinc finger protein 436 [Source:HGNC Symbol;Acc:20814]	3.61	3.63	0.00794	0.9711	0.983366	no	UP	N	N	N	N	N	3.31	3.78	4.2	3.14
TBIG052654	ENSG00000249087	C1orf213	chromosome 1 open reading frame 213 [Source:HGNC Symbol;Acc:25122]	0.98	1.29	0.397	0.51855	0.642386	no	UP	N	N	N	N	N	1.17	0.74	1.35	1.26
TBIG052657	ENSG00000204219	TCEA3	transcription elongation factor A (SII), 3 [Source:HGNC Symbol;Acc:11615]	0.626	0.0586	-3.42	0.0025	0.00772204	yes	DOWN	Y	Y	Y	Y	Y	0.47	0.74	0.06	0.06
TBIG052660	ENSG00000007968	E2F2	E2F transcription factor 2 [Source:HGNC Symbol;Acc:3114]	7.91	20.5	1.37	5e-05	0.00022229	yes	UP	Y	Y	Y	Y	Y	6.7	8.74	18.73	22.97
TBIG052662	ENSG00000117318	ID3	inhibitor of DNA binding 3, dominant negative helix-loop-helix protein [Source:HGNC Symbol;Acc:5362]	0.0517	65.8	10.3	0.2521	0.37463	no	UP	N	N	N	N	Y	0.1	0	63.48	69.72
TBIG052663	ENSG00000197880	MDS2	myelodysplastic syndrome 2 translocation associated [Source:HGNC Symbol;Acc:29633]	0	0.175	inf	1	1	no	UP	N	N	N	N	Y	0	0	0.23	0.12
TBIG052665	ENSG00000142676	RPL11	ribosomal protein L11 [Source:HGNC Symbol;Acc:10301]	2600	2410	-0.109	0.60725	0.718527	no	DOWN	N	N	N	N	N	2891.81	2190.77	2553.93	2315.66
TBIG052668	ENSG00000011007	TCEB3	transcription elongation factor B (SIII), polypeptide 3 (110kDa, elongin A) [Source:HGNC Symbol;Acc:11620]	6.88	17.3	1.33	5e-05	0.00022229	yes	UP	Y	Y	Y	Y	Y	5.89	7.52	17.3	17.56
TBIG052670	ENSG00000057757	PITHD1	PITH (C-terminal proteasome-interacting domain of thioredoxin-like) domain containing 1 [Source:HGNC Symbol;Acc:25022]	67.6	83.6	0.307	0.09305	0.172388	no	UP	N	N	N	N	N	63.38	69.41	86.64	82.37
TBIG052671	ENSG00000011009	LYPLA2	lysophospholipase II [Source:HGNC Symbol;Acc:6738]	72.3	57.1	-0.339	0.0783	0.149527	no	DOWN	N	N	N	N	N	75.79	63.4	61.24	54.94
TBIG052672	ENSG00000117308	GALE	UDP-galactose-4-epimerase [Source:HGNC Symbol;Acc:4116]	54.7	30.3	-0.853	5e-05	0.00022229	yes	DOWN	Y	Y	Y	Y	N	58.8	47.12	31.16	30.28
TBIG052673	ENSG00000117305	HMGCL	3-hydroxymethyl-3-methylglutaryl-CoA lyase [Source:HGNC Symbol;Acc:5005]	32.1	19.2	-0.74	0.00015	0.00062186	yes	DOWN	Y	Y	Y	Y	N	30.37	32.03	20.27	18.63
TBIG052674	ENSG00000179163	FUCA1	fucosidase, alpha-L- 1, tissue [Source:HGNC Symbol;Acc:4006]	0.135	26.8	7.63	0.00025	0.000984529	yes	UP	Y	Y	Y	Y	Y	0.12	0.14	27.72	26.44
TBIG052675	ENSG00000188822	CNR2	cannabinoid receptor 2 (macrophage) [Source:HGNC Symbol;Acc:2160]	0.0136	0.437	5.01	1	1	no	UP	N	N	N	N	Y	0	0.03	0.4	0.48
TBIG052682	ENSG00000189266	PNRC2	proline-rich nuclear receptor coactivator 2 [Source:HGNC Symbol;Acc:23158]	94.2	157	0.738	0.0001	0.000427641	yes	UP	Y	Y	Y	Y	N	96.01	90.44	164.02	152.98
TBIG052683	ENSG00000188529	SRSF10	serine/arginine-rich splicing factor 10 [Source:HGNC Symbol;Acc:16713]	148	156	0.0753	0.70945	0.802094	no	UP	N	N	N	N	N	147.31	145.98	155.37	160.21
TBIG052686	ENSG00000142661	MYOM3	myomesin 3 [Source:HGNC Symbol;Acc:26679]	0.00523	0	#NAME?	1	1	no	DOWN	N	N	N	N	Y	0	0.01	0	0
TBIG052689	ENSG00000142677	IL22RA1	interleukin 22 receptor, alpha 1 [Source:HGNC Symbol;Acc:13700]	0.00788	0.0617	2.97	1	1	no	UP	N	N	N	N	Y	0	0.02	0.06	0.07
TBIG052690	ENSG00000185436	IFNLR1	interferon, lambda receptor 1 [Source:HGNC Symbol;Acc:18584]	1.75	0.00585	-8.23	0.2292	0.351603	no	DOWN	N	N	N	N	Y	1.65	1.75	0.01	0
TBIG052696	ENSG00000001460	STPG1	sperm-tail PG-rich repeat containing 1 [Source:HGNC Symbol;Acc:28070]	0.0129	0.418	5.01	1	1	no	UP	N	N	N	N	Y	0.02	0.01	0.43	0.42
TBIG052697	ENSG00000001461	NIPAL3	NIPA-like domain containing 3 [Source:HGNC Symbol;Acc:25233]	6.2	21.4	1.78	5e-05	0.00022229	yes	UP	Y	Y	Y	Y	Y	5.07	7.05	23.3	19.97
TBIG052698	ENSG00000117602	RCAN3	RCAN family member 3 [Source:HGNC Symbol;Acc:3042]	8.15	23.6	1.53	5e-05	0.00022229	yes	UP	Y	Y	Y	Y	Y	6.63	9.3	23.09	24.5
TBIG052701	ENSG00000184454	NCMAP	noncompact myelin associated protein [Source:HGNC Symbol;Acc:29332]	0	0.0505	inf	1	1	no	UP	N	N	N	N	Y	0	0	0.06	0.05
TBIG052704	ENSG00000133226	SRRM1	serine/arginine repetitive matrix 1 [Source:HGNC Symbol;Acc:16638]	46.3	65.1	0.492	0.0146	0.0364292	yes	UP	Y	Y	N	Y	N	36.67	53.16	61.61	69.39
TBIG052706	ENSG00000169504	CLIC4	chloride intracellular channel 4 [Source:HGNC Symbol;Acc:13518]	0.0464	0.00719	-2.69	1	1	no	DOWN	N	N	N	N	Y	0.05	0.04	0.01	0
TBIG052708	ENSG00000020633	RUNX3	runt-related transcription factor 3 [Source:HGNC Symbol;Acc:10473]	39.3	64.7	0.719	5e-05	0.00022229	yes	UP	Y	Y	Y	Y	N	32.57	43.4	57.07	74.65
TBIG052715	ENSG00000117614	SYF2	SYF2 homolog, RNA splicing factor (S. cerevisiae) [Source:HGNC Symbol;Acc:19824]	43.5	62.2	0.516	0.0059	0.0164874	yes	UP	Y	Y	Y	Y	N	43.74	42	65.48	59.03
TBIG052716	ENSG00000117616	C1orf63	chromosome 1 open reading frame 63 [Source:HGNC Symbol;Acc:25234]	105	141	0.432	0.20215	0.321037	no	UP	N	N	N	N	N	116.11	90.62	142.32	142.02
TBIG052718	ENSG00000187010	RHD	Rh blood group, D antigen [Source:HGNC Symbol;Acc:10009]	0.159	0.23	0.531	1	1	no	UP	N	N	N	N	N	0.17	0.14	0.2	0.27
TBIG052721	ENSG00000183726	TMEM50A	transmembrane protein 50A [Source:HGNC Symbol;Acc:30590]	101	124	0.287	0.4044	0.536621	no	UP	N	N	N	N	N	105.47	95.8	122.62	128.36
TBIG052724	ENSG00000188672	RHCE	Rh blood group, CcEe antigens [Source:HGNC Symbol;Acc:10008]	0.19	0.368	0.953	1	1	no	UP	N	N	N	N	N	0.26	0.1	0.57	0.17
TBIG052727	ENSG00000204178	TMEM57	transmembrane protein 57 [Source:HGNC Symbol;Acc:25572]	13.9	13.1	-0.0884	0.6341	0.741403	no	DOWN	N	N	N	N	N	12.93	14.5	12.92	13.47
TBIG052728	ENSG00000157978	LDLRAP1	low density lipoprotein receptor adaptor protein 1 [Source:HGNC Symbol;Acc:18640]	4.45	0.084	-5.73	0.0001	0.000427641	yes	DOWN	Y	Y	Y	Y	Y	4.59	4.03	0.08	0.09
TBIG052730	ENSG00000117643	MAN1C1	mannosidase, alpha, class 1C, member 1 [Source:HGNC Symbol;Acc:19080]	18.4	0.0185	-9.96	0.00035	0.0013345	yes	DOWN	Y	Y	Y	Y	Y	17.33	18.33	0.02	0.01
TBIG052732	ENSG00000162430	SEPN1	selenoprotein N, 1 [Source:HGNC Symbol;Acc:15999]	0.0545	0.0403	-0.435	1	1	no	DOWN	N	N	N	N	N	0.04	0.07	0.01	0.07
TBIG052733	ENSG00000255054	RP1-317E23.6	Uncharacterized protein [Source:UniProtKB/TrEMBL;Acc:H3BT81]	0.0543	0	#NAME?	1	1	no	DOWN	N	N	N	N	Y	0	0.11	0	0
TBIG052734	ENSG00000228172	RP1-317E23.3	-	0.0545	0	#NAME?	1	1	no	DOWN	N	N	N	N	Y	0.11	0	0	0
TBIG052735	ENSG00000117640	MTFR1L	mitochondrial fission regulator 1-like [Source:HGNC Symbol;Acc:28836]	20.6	10.3	-1	0.00025	0.000984529	yes	DOWN	Y	Y	Y	Y	Y	19.38	20.88	10.25	10.56
TBIG052736	ENSG00000223474	AL020996.1	Uncharacterized protein [Source:UniProtKB/TrEMBL;Acc:F5H7K9]	0.215	0.203	-0.0813	1	1	no	DOWN	N	N	N	N	N	0.25	0.16	0.17	0.25
TBIG052737	ENSG00000127423	AUNIP	aurora kinase A and ninein interacting protein [Source:HGNC Symbol;Acc:28363]	7.51	10	0.414	0.2154	0.336156	no	UP	N	N	N	N	N	7.24	7.44	9.55	10.66
TBIG052739	ENSG00000182749	PAQR7	progestin and adipoQ receptor family member VII [Source:HGNC Symbol;Acc:23146]	0.035	0	#NAME?	1	1	no	DOWN	N	N	N	N	Y	0.04	0.03	0	0
TBIG052741	ENSG00000117632	STMN1	stathmin 1 [Source:HGNC Symbol;Acc:6510]	757	459	-0.721	0.00035	0.0013345	yes	DOWN	Y	Y	Y	Y	N	749.34	734.86	493.7	432.4
TBIG052746	ENSG00000158006	PAFAH2	platelet-activating factor acetylhydrolase 2, 40kDa [Source:HGNC Symbol;Acc:8579]	6.23	5.04	-0.306	0.2288	0.351252	no	DOWN	N	N	N	N	N	6.16	5.96	4.65	5.54
TBIG052750	ENSG00000158008	EXTL1	exostosin-like glycosyltransferase 1 [Source:HGNC Symbol;Acc:3515]	0.00689	0.0177	1.36	1	1	no	UP	N	N	N	N	Y	0	0.01	0.03	0
TBIG052754	ENSG00000175087	PDIK1L	PDLIM1 interacting kinase 1 like [Source:HGNC Symbol;Acc:18981]	7.95	7.19	-0.144	0.46925	0.597993	no	DOWN	N	N	N	N	N	7.96	7.84	7.3	7.23
TBIG052756	ENSG00000142684	ZNF593	zinc finger protein 593 [Source:HGNC Symbol;Acc:30943]	0.12	0.119	-0.0162	1	1	no	DOWN	N	N	N	N	N	0.08	0.15	0.09	0.15
TBIG052758	ENSG00000142675	CNKSR1	connector enhancer of kinase suppressor of Ras 1 [Source:HGNC Symbol;Acc:19700]	0.419	0.704	0.748	0.25	0.372391	no	UP	N	N	N	N	N	0.42	0.39	0.73	0.69
TBIG052760	ENSG00000236155	RP11-231P20.2	-	0	0.0592	inf	1	1	no	UP	N	N	N	N	Y	0	0	0	0.12
TBIG052761	ENSG00000130695	CEP85	centrosomal protein 85kDa [Source:HGNC Symbol;Acc:25309]	19.6	21.7	0.151	0.46885	0.597669	no	UP	N	N	N	N	N	18.36	19.74	21.17	22.79
TBIG052763	ENSG00000142669	SH3BGRL3	SH3 domain binding glutamic acid-rich protein like 3 [Source:HGNC Symbol;Acc:15568]	189	267	0.499	0.05035	0.104089	no	UP	N	N	N	N	N	182.43	184.65	265.3	279.24
TBIG052764	ENSG00000158062	UBXN11	UBX domain protein 11 [Source:HGNC Symbol;Acc:30600]	15.7	19	0.277	0.6277	0.736163	no	UP	N	N	N	N	N	15.01	15.26	19.58	18.89
TBIG052765	ENSG00000169442	CD52	CD52 molecule [Source:HGNC Symbol;Acc:1804]	119	517	2.12	0.00045	0.00167593	yes	UP	Y	Y	Y	Y	Y	136.31	94.59	550.68	494.16
TBIG052766	ENSG00000176092	AIM1L	absent in melanoma 1-like [Source:HGNC Symbol;Acc:17295]	0.101	2.56	4.66	0.0002	0.000804562	yes	UP	Y	Y	Y	Y	Y	0.02	0.18	2.07	3.12
TBIG052769	ENSG00000176083	ZNF683	zinc finger protein 683 [Source:HGNC Symbol;Acc:28495]	3.7	40.9	3.47	5e-05	0.00022229	yes	UP	Y	Y	Y	Y	Y	3.84	3.25	40.72	42.12
TBIG052770	ENSG00000131914	LIN28A	lin-28 homolog A (C. elegans) [Source:HGNC Symbol;Acc:15986]	0.00743	0.0231	1.63	1	1	no	UP	N	N	N	N	Y	0	0.01	0.01	0.03
TBIG052771	ENSG00000117682	DHDDS	dehydrodolichyl diphosphate synthase [Source:HGNC Symbol;Acc:20603]	20.1	22.1	0.138	0.56275	0.680608	no	UP	N	N	N	N	N	18.33	20.92	22.01	22.79
TBIG052774	ENSG00000198830	HMGN2	high mobility group nucleosomal binding domain 2 [Source:HGNC Symbol;Acc:4986]	970	1380	0.512	0.01375	0.0345879	yes	UP	Y	Y	N	Y	N	929.37	964.95	1414.32	1375.18
TBIG052776	ENSG00000117676	RPS6KA1	ribosomal protein S6 kinase, 90kDa, polypeptide 1 [Source:HGNC Symbol;Acc:10430]	46.6	69.1	0.569	0.002	0.0063443	yes	UP	Y	Y	Y	Y	N	45.84	44.27	67.39	72.77
TBIG052784	ENSG00000117713	ARID1A	AT rich interactive domain 1A (SWI-like) [Source:HGNC Symbol;Acc:11110]	14.6	33.1	1.18	5e-05	0.00022229	yes	UP	Y	Y	Y	Y	Y	11.76	16.61	29.72	37.33
TBIG052786	ENSG00000060642	PIGV	phosphatidylinositol glycan anchor biosynthesis, class V [Source:HGNC Symbol;Acc:26031]	12.8	4.04	-1.67	5e-05	0.00022229	yes	DOWN	Y	Y	Y	Y	Y	11.5	13.65	4.68	3.5
TBIG052788	ENSG00000204160	ZDHHC18	zinc finger, DHHC-type containing 18 [Source:HGNC Symbol;Acc:20712]	25	54.5	1.13	5e-05	0.00022229	yes	UP	Y	Y	Y	Y	Y	24.5	23.9	53.1	57.79
TBIG052789	ENSG00000175793	SFN	stratifin [Source:HGNC Symbol;Acc:10773]	0.29	0.0473	-2.61	1	1	no	DOWN	N	N	N	N	Y	0.27	0.29	0.09	0
TBIG052791	ENSG00000142751	GPN2	GPN-loop GTPase 2 [Source:HGNC Symbol;Acc:25513]	23.5	22.6	-0.0552	0.80155	0.868979	no	DOWN	N	N	N	N	N	20.02	25.46	21.37	24.5
TBIG052792	ENSG00000198746	GPATCH3	G patch domain containing 3 [Source:HGNC Symbol;Acc:25720]	6.94	6.38	-0.121	0.87375	0.917133	no	DOWN	N	N	N	N	N	6.87	6.56	6.2	6.71
TBIG052793	ENSG00000090273	NUDC	nuclear distribution C homolog (A. nidulans) [Source:HGNC Symbol;Acc:8045]	103	118	0.19	0.3158	0.444975	no	UP	N	N	N	N	N	89.14	110.71	118.78	118.81
TBIG052794	ENSG00000131910	NR0B2	nuclear receptor subfamily 0, group B, member 2 [Source:HGNC Symbol;Acc:7961]	0.0279	0.0356	0.35	1	1	no	UP	N	N	N	N	N	0.05	0	0	0.07
TBIG052795	ENSG00000175707	C1orf172	chromosome 1 open reading frame 172 [Source:HGNC Symbol;Acc:26624]	0	0.0199	inf	1	1	no	UP	N	N	N	N	Y	0	0	0	0.04
TBIG052801	ENSG00000090020	SLC9A1	solute carrier family 9, subfamily A (NHE1, cation proton antiporter 1), member 1 [Source:HGNC Symbol;Acc:11071]	7.08	16.7	1.24	0.00015	0.00062186	yes	UP	Y	Y	Y	Y	Y	5.84	7.94	16.81	17.33
TBIG052807	ENSG00000142784	WDTC1	WD and tetratricopeptide repeats 1 [Source:HGNC Symbol;Acc:29175]	12.1	10.1	-0.27	0.16385	0.273364	no	DOWN	N	N	N	N	N	10.58	12.92	9.67	10.74
TBIG052810	ENSG00000186501	TMEM222	transmembrane protein 222 [Source:HGNC Symbol;Acc:25363]	23.4	29	0.312	0.1111	0.199686	no	UP	N	N	N	N	N	22.4	22.9	27.32	31.83
TBIG052813	ENSG00000142765	SYTL1	synaptotagmin-like 1 [Source:HGNC Symbol;Acc:15584]	7.48	0.0383	-7.61	0.20485	0.32395	no	DOWN	N	N	N	N	Y	7.38	7.01	0.08	0
TBIG052814	ENSG00000142733	MAP3K6	mitogen-activated protein kinase kinase kinase 6 [Source:HGNC Symbol;Acc:6858]	15.1	0.047	-8.33	0.2138	0.334293	no	DOWN	N	N	N	N	Y	17.86	11.26	0	0.1
TBIG052818	ENSG00000181773	GPR3	G protein-coupled receptor 3 [Source:HGNC Symbol;Acc:4484]	0.0563	2.27	5.33	0.11235	0.201463	no	UP	N	N	N	N	Y	0.03	0.08	2.05	2.57
TBIG052819	ENSG00000158195	WASF2	WAS protein family, member 2 [Source:HGNC Symbol;Acc:12733]	29.1	29.3	0.00814	0.96355	0.978449	no	UP	N	N	N	N	N	26.76	30.1	27.66	31.75
TBIG052822	ENSG00000126705	AHDC1	AT hook, DNA binding motif, containing 1 [Source:HGNC Symbol;Acc:25230]	2.46	3.35	0.447	0.0735	0.141919	no	UP	N	N	N	N	N	2.07	2.67	3.08	3.74
TBIG052823	ENSG00000000938	FGR	Gardner-Rasheed feline sarcoma viral (v-fgr) oncogene homolog [Source:HGNC Symbol;Acc:3697]	0.725	215	8.21	5e-05	0.00022229	yes	UP	Y	Y	Y	Y	Y	0.7	0.7	210.23	227.31
TBIG052826	ENSG00000126709	IFI6	interferon, alpha-inducible protein 6 [Source:HGNC Symbol;Acc:4054]	73.5	1220	4.05	5e-05	0.00022229	yes	UP	Y	Y	Y	Y	Y	73	69.83	1309.1	1160.79
TBIG052831	ENSG00000009780	FAM76A	family with sequence similarity 76, member A [Source:HGNC Symbol;Acc:28530]	5.61	6.53	0.219	0.4309	0.562892	no	UP	N	N	N	N	N	5.09	5.89	6.78	6.36
TBIG052834	ENSG00000117758	STX12	syntaxin 12 [Source:HGNC Symbol;Acc:11430]	16.5	13.4	-0.3	0.15615	0.263005	no	DOWN	N	N	N	N	N	13.9	18.78	13.38	13.78
TBIG052838	ENSG00000117751	PPP1R8	protein phosphatase 1, regulatory subunit 8 [Source:HGNC Symbol;Acc:9296]	47.8	52.4	0.131	0.4862	0.613264	no	UP	N	N	N	N	N	47.75	45.23	56.57	49.31
TBIG052840	ENSG00000268552	AL109927.1	HCG2032222; PRO2047; Uncharacterized protein [Source:UniProtKB/TrEMBL;Acc:Q9UHS2]	77	82.1	0.0929	0.76775	0.844874	no	UP	N	N	N	N	N	70.74	79.34	76.99	88.21
TBIG052841	ENSG00000130775	THEMIS2	thymocyte selection associated family member 2 [Source:HGNC Symbol;Acc:16839]	0.584	0.353	-0.726	0.27905	0.40536	no	DOWN	N	N	N	N	N	0.53	0.6	0.36	0.36
TBIG052842	ENSG00000117748	RPA2	replication protein A2, 32kDa [Source:HGNC Symbol;Acc:10290]	77.5	120	0.629	0.0006	0.00216343	yes	UP	Y	Y	Y	Y	N	78.55	72.72	124.9	116.94
TBIG052843	ENSG00000130768	SMPDL3B	sphingomyelin phosphodiesterase, acid-like 3B [Source:HGNC Symbol;Acc:21416]	0	0.0494	inf	1	1	no	UP	N	N	N	N	Y	0	0	0.03	0.07
TBIG052845	ENSG00000158156	XKR8	XK, Kell blood group complex subunit-related family, member 8 [Source:HGNC Symbol;Acc:25508]	0.0136	0.264	4.27	1	1	no	UP	N	N	N	N	Y	0.03	0	0.24	0.29
TBIG052846	ENSG00000158161	EYA3	eyes absent homolog 3 (Drosophila) [Source:HGNC Symbol;Acc:3521]	8.21	20.6	1.33	5e-05	0.00022229	yes	UP	Y	Y	Y	Y	Y	6.89	9.16	20.59	21.13
TBIG052854	ENSG00000169403	PTAFR	platelet-activating factor receptor [Source:HGNC Symbol;Acc:9582]	0.0279	18.8	9.4	0.022	0.0518938	no	UP	N	Y	N	Y	Y	0.01	0.04	18.85	19.38
TBIG052855	ENSG00000126698	DNAJC8	DnaJ (Hsp40) homolog, subfamily C, member 8 [Source:HGNC Symbol;Acc:15470]	103	127	0.302	0.1167	0.207426	no	UP	N	N	N	N	N	107.14	95.19	131.03	124.65
TBIG052857	ENSG00000269804	AL353354.2	-	158	168	0.0879	0.8709	0.916141	no	UP	N	N	N	N	N	171.23	139.45	170.69	169.5
TBIG052858	ENSG00000130770	ATPIF1	ATPase inhibitory factor 1 [Source:HGNC Symbol;Acc:871]	273	339	0.317	0.10155	0.185327	no	UP	N	N	N	N	N	284.08	245.72	341.81	341.66
TBIG052861	ENSG00000130766	SESN2	sestrin 2 [Source:HGNC Symbol;Acc:20746]	7.95	4.94	-0.686	0.00045	0.00167593	yes	DOWN	Y	Y	Y	Y	N	7.81	7.58	5.07	4.95
TBIG052862	ENSG00000130772	MED18	mediator complex subunit 18 [Source:HGNC Symbol;Acc:25944]	32	22.1	-0.538	0.00755	0.0204817	yes	DOWN	Y	Y	Y	Y	N	30.31	32.16	25.05	19.51
TBIG052863	ENSG00000204138	PHACTR4	phosphatase and actin regulator 4 [Source:HGNC Symbol;Acc:25793]	7.99	7.05	-0.181	0.3437	0.475495	no	DOWN	N	N	N	N	N	6.97	8.61	6.92	7.29
TBIG052867	ENSG00000180198	RCC1	regulator of chromosome condensation 1 [Source:HGNC Symbol;Acc:1913]	55	67.9	0.303	0.1106	0.19899	no	UP	N	N	N	N	N	56.26	50.35	66.98	70.69
TBIG052873	ENSG00000180098	TRNAU1AP	tRNA selenocysteine 1 associated protein 1 [Source:HGNC Symbol;Acc:30813]	34.7	19.2	-0.857	0.00045	0.00167593	yes	DOWN	Y	Y	Y	Y	N	33.02	34.35	20.07	18.54
TBIG052879	ENSG00000120656	TAF12	TAF12 RNA polymerase II, TATA box binding protein (TBP)-associated factor, 20kDa [Source:HGNC Symbol;Acc:11545]	23.4	36.1	0.63	0.001	0.00340956	yes	UP	Y	Y	Y	Y	N	24.8	20.97	36.67	36.05
TBIG052880	ENSG00000188060	RAB42	RAB42, member RAS oncogene family [Source:HGNC Symbol;Acc:28702]	0.0332	0.0941	1.5	1	1	no	UP	N	N	N	N	Y	0	0.07	0.16	0.03
TBIG052884	ENSG00000162419	GMEB1	glucocorticoid modulatory element binding protein 1 [Source:HGNC Symbol;Acc:4370]	4.44	7.04	0.666	0.00335	0.010024	yes	UP	Y	Y	Y	Y	N	3.64	4.98	6.87	7.3
TBIG052886	ENSG00000198492	YTHDF2	YTH domain family, member 2 [Source:HGNC Symbol;Acc:31675]	46.7	54.8	0.232	0.2084	0.328009	no	UP	N	N	N	N	N	46.97	44.7	54.49	56.44
TBIG052891	ENSG00000159023	EPB41	erythrocyte membrane protein band 4.1 (elliptocytosis 1, RH-linked) [Source:HGNC Symbol;Acc:3377]	35.6	39.3	0.14	0.49455	0.620562	no	UP	N	N	N	N	N	30.84	38.44	39.86	39.23
TBIG052894	ENSG00000253304	TMEM200B	transmembrane protein 200B [Source:HGNC Symbol;Acc:33785]	4.29	5.88	0.456	0.6292	0.737502	no	UP	N	N	N	N	N	3.74	4.66	6.13	5.81
TBIG052896	ENSG00000116350	SRSF4	serine/arginine-rich splicing factor 4 [Source:HGNC Symbol;Acc:10786]	64.7	91.6	0.5	0.02145	0.0508393	no	UP	N	Y	N	Y	N	54.13	71.84	86.55	98.02
TBIG052898	ENSG00000116353	MECR	mitochondrial trans-2-enoyl-CoA reductase [Source:HGNC Symbol;Acc:19691]	21.3	19.2	-0.149	0.53605	0.658114	no	DOWN	N	N	N	N	N	19.94	21.49	20.73	18.23
TBIG052900	ENSG00000060656	PTPRU	protein tyrosine phosphatase, receptor type, U [Source:HGNC Symbol;Acc:9683]	0.224	1.21	2.43	0.0046	0.0132567	yes	UP	Y	Y	Y	Y	Y	0.27	0.16	1	1.45
TBIG052914	ENSG00000162510	MATN1	matrilin 1, cartilage matrix protein [Source:HGNC Symbol;Acc:6907]	0.0526	0.0464	-0.181	1	1	no	DOWN	N	N	N	N	N	0.05	0.06	0.03	0.07
TBIG052916	ENSG00000162511	LAPTM5	lysosomal protein transmembrane 5 [Source:HGNC Symbol;Acc:29612]	146	171	0.226	0.22115	0.34266	no	UP	N	N	N	N	N	139.44	146.7	171.19	175.46
TBIG052923	ENSG00000134644	PUM1	pumilio homolog 1 (Drosophila) [Source:HGNC Symbol;Acc:14957]	30.2	26.2	-0.204	0.26655	0.391532	no	DOWN	N	N	N	N	N	26.1	33.24	24.59	28.54
TBIG052931	ENSG00000084628	NKAIN1	Na+/K+ transporting ATPase interacting 1 [Source:HGNC Symbol;Acc:25743]	0.0112	0	#NAME?	1	1	no	DOWN	N	N	N	N	Y	0.02	0	0	0
TBIG052932	ENSG00000060688	SNRNP40	small nuclear ribonucleoprotein 40kDa (U5) [Source:HGNC Symbol;Acc:30857]	107	99.8	-0.0981	0.59875	0.711264	no	DOWN	N	N	N	N	N	109.55	99.23	104.19	97.33
TBIG052934	ENSG00000121766	ZCCHC17	zinc finger, CCHC domain containing 17 [Source:HGNC Symbol;Acc:30246]	24.6	29.2	0.244	0.2221	0.343615	no	UP	N	N	N	N	N	23.88	24.21	30.98	27.15
TBIG052936	ENSG00000121769	FABP3	fatty acid binding protein 3, muscle and heart (mammary-derived growth inhibitor) [Source:HGNC Symbol;Acc:3557]	0.0466	0.121	1.38	1	1	no	UP	N	N	N	N	Y	0.09	0	0	0.24
TBIG052937	ENSG00000168528	SERINC2	serine incorporator 2 [Source:HGNC Symbol;Acc:23231]	0.033	0.0836	1.34	1	1	no	UP	N	N	N	N	Y	0.03	0.03	0.07	0.1
TBIG052944	ENSG00000142910	TINAGL1	tubulointerstitial nephritis antigen-like 1 [Source:HGNC Symbol;Acc:19168]	0.0132	0	#NAME?	1	1	no	DOWN	N	N	N	N	Y	0.02	0	0	0
TBIG052945	ENSG00000121764	HCRTR1	hypocretin (orexin) receptor 1 [Source:HGNC Symbol;Acc:4848]	0.0172	0.018	0.0662	1	1	no	UP	N	N	N	N	N	0.03	0	0.04	0
TBIG052946	ENSG00000162517	PEF1	penta-EF-hand domain containing 1 [Source:HGNC Symbol;Acc:30009]	44	47.3	0.104	0.57395	0.689358	no	UP	N	N	N	N	N	41.71	43.91	49.32	46.4
TBIG052949	ENSG00000084636	COL16A1	collagen, type XVI, alpha 1 [Source:HGNC Symbol;Acc:2193]	0.0367	0.742	4.34	0.1905	0.307399	no	UP	N	N	N	N	Y	0	0.07	0.75	0.76
TBIG052950	ENSG00000121753	BAI2	brain-specific angiogenesis inhibitor 2 [Source:HGNC Symbol;Acc:944]	0	2.74	inf	5e-05	0.00022229	yes	UP	Y	Y	Y	Y	Y	0	0	1.94	3.66
TBIG052953	ENSG00000134668	SPOCD1	SPOC domain containing 1 [Source:HGNC Symbol;Acc:26338]	0	0.0314	inf	1	1	no	UP	N	N	N	N	Y	0	0	0.04	0.02
TBIG052956	ENSG00000184007	PTP4A2	protein tyrosine phosphatase type IVA, member 2 [Source:HGNC Symbol;Acc:9635]	11.4	10.4	-0.136	0.727	0.816255	no	DOWN	N	N	N	N	N	13.89	8.2	10.78	10.21
TBIG052959	ENSG00000121774	KHDRBS1	KH domain containing, RNA binding, signal transduction associated 1 [Source:HGNC Symbol;Acc:18116]	119	110	-0.103	0.5726	0.688259	no	DOWN	N	N	N	N	N	107.67	124.68	113.02	110.17
TBIG052961	ENSG00000121775	TMEM39B	transmembrane protein 39B [Source:HGNC Symbol;Acc:25510]	17.6	16.7	-0.0789	0.7094	0.802094	no	DOWN	N	N	N	N	N	16.91	17.16	16.5	17.36
TBIG052963	ENSG00000025800	KPNA6	karyopherin alpha 6 (importin alpha 7) [Source:HGNC Symbol;Acc:6399]	9.55	10.6	0.146	0.48675	0.613769	no	UP	N	N	N	N	N	7.85	10.82	10.53	10.85
TBIG052965	ENSG00000084652	TXLNA	taxilin alpha [Source:HGNC Symbol;Acc:30685]	37	39.9	0.105	0.55895	0.677545	no	UP	N	N	N	N	N	32.61	39.32	38.23	42.41
TBIG052966	ENSG00000160050	CCDC28B	coiled-coil domain containing 28B [Source:HGNC Symbol;Acc:28163]	41.6	23.7	-0.811	0.00035	0.0013345	yes	DOWN	Y	Y	Y	Y	N	40.71	39.77	25.52	22.49
TBIG052968	ENSG00000160051	IQCC	IQ motif containing C [Source:HGNC Symbol;Acc:25545]	3.36	2.43	-0.466	0.0359	0.0785297	no	DOWN	N	Y	N	Y	N	2.98	3.47	2.44	2.45
TBIG052969	ENSG00000222046	DCDC2B	doublecortin domain containing 2B [Source:HGNC Symbol;Acc:32576]	0.0247	0.0516	1.06	1	1	no	UP	N	N	N	N	Y	0.02	0.02	0.06	0.05
TBIG052970	ENSG00000160055	TMEM234	transmembrane protein 234 [Source:HGNC Symbol;Acc:28837]	3.51	3.57	0.0236	0.9775	0.986933	no	UP	N	N	N	N	N	3.48	3.36	3.31	3.92
TBIG052971	ENSG00000084623	EIF3I	eukaryotic translation initiation factor 3, subunit I [Source:HGNC Symbol;Acc:3272]	171	164	-0.0666	0.7193	0.810189	no	DOWN	N	N	N	N	N	146.93	187.44	166.23	165.28
TBIG052972	ENSG00000220785	MTMR9LP	myotubularin related protein 9-like, pseudogene [Source:HGNC Symbol;Acc:27920]	0	0.283	inf	1	1	no	UP	N	N	N	N	Y	0	0	0.36	0.21
TBIG052973	ENSG00000183615	FAM167B	family with sequence similarity 167, member B [Source:HGNC Symbol;Acc:28133]	0.0857	0.166	0.953	1	1	no	UP	N	N	N	N	N	0	0.17	0	0.35
TBIG052974	ENSG00000182866	LCK	lymphocyte-specific protein tyrosine kinase [Source:HGNC Symbol;Acc:6524]	91.5	99.9	0.127	0.485	0.612188	no	UP	N	N	N	N	N	96.83	80.04	100.78	102.24
TBIG052976	ENSG00000116478	HDAC1	histone deacetylase 1 [Source:HGNC Symbol;Acc:4852]	124	153	0.303	0.1355	0.234462	no	UP	N	N	N	N	N	115.39	126.66	160.64	148.47
TBIG052977	ENSG00000175130	MARCKSL1	MARCKS-like 1 [Source:HGNC Symbol;Acc:7142]	0.0359	0.114	1.67	1	1	no	UP	N	N	N	N	Y	0	0.07	0.18	0.05
TBIG052979	ENSG00000162526	TSSK3	testis-specific serine kinase 3 [Source:HGNC Symbol;Acc:15473]	0	0.0645	inf	1	1	no	UP	N	N	N	N	Y	0	0	0	0.14
TBIG052980	ENSG00000225828	FAM229A	family with sequence similarity 229, member A [Source:HGNC Symbol;Acc:44652]	3	4.49	0.581	0.0813	0.154301	no	UP	N	N	N	N	N	2.29	3.55	4.63	4.48
TBIG052981	ENSG00000160058	BSDC1	BSD domain containing 1 [Source:HGNC Symbol;Acc:25501]	14.8	17.2	0.213	0.2596	0.383376	no	UP	N	N	N	N	N	15.6	13.13	16.67	18.23
TBIG052986	ENSG00000254553	RP1-27O5.3	-	0.0134	0	#NAME?	1	1	no	DOWN	N	N	N	N	Y	0.03	0	0	0
TBIG052988	ENSG00000160062	ZBTB8A	zinc finger and BTB domain containing 8A [Source:HGNC Symbol;Acc:24172]	0	0.0296	inf	1	1	no	UP	N	N	N	N	Y	0	0	0.03	0.03
TBIG052989	ENSG00000176261	ZBTB8OS	zinc finger and BTB domain containing 8 opposite strand [Source:HGNC Symbol;Acc:24094]	57.4	56.3	-0.0287	0.8947	0.932043	no	DOWN	N	N	N	N	N	60.69	52.07	57.32	56.46
TBIG052991	ENSG00000162521	RBBP4	retinoblastoma binding protein 4 [Source:HGNC Symbol;Acc:9887]	148	172	0.219	0.3263	0.456539	no	UP	N	N	N	N	N	136.13	152.24	186.54	161.46
TBIG052992	ENSG00000162520	SYNC	syncoilin, intermediate filament protein [Source:HGNC Symbol;Acc:28897]	21.9	27.9	0.347	0.33375	0.464803	no	UP	N	N	N	N	N	21.39	21.47	29.79	26.33
TBIG052994	ENSG00000162522	KIAA1522	KIAA1522 [Source:HGNC Symbol;Acc:29301]	0.0397	0.032	-0.312	1	1	no	DOWN	N	N	N	N	N	0.02	0.06	0.04	0.03
TBIG052995	ENSG00000134684	YARS	tyrosyl-tRNA synthetase [Source:HGNC Symbol;Acc:12840]	41.5	108	1.37	5e-05	0.00022229	yes	UP	Y	Y	Y	Y	Y	35.66	45.19	109.62	107.88
TBIG052996	ENSG00000116497	S100PBP	S100P binding protein [Source:HGNC Symbol;Acc:25768]	22.6	53.7	1.25	0.0001	0.000427641	yes	UP	Y	Y	Y	Y	Y	19.69	24.88	50.43	58.58
TBIG052997	ENSG00000160097	FNDC5	fibronectin type III domain containing 5 [Source:HGNC Symbol;Acc:20240]	0.104	0.419	2.02	1	1	no	UP	N	N	N	N	Y	0.06	0.14	0.38	0.47
TBIG052998	ENSG00000121905	HPCA	hippocalcin [Source:HGNC Symbol;Acc:5144]	0.137	0.222	0.693	1	1	no	UP	N	N	N	N	N	0.15	0.12	0.17	0.28
TBIG053001	ENSG00000116514	RNF19B	ring finger protein 19B [Source:HGNC Symbol;Acc:26886]	11.7	9.99	-0.229	0.24455	0.367793	no	DOWN	N	N	N	N	N	11.81	10.95	9.34	10.84
TBIG053002	ENSG00000267885	FKSG48	-	0	0.439	inf	1	1	no	UP	N	N	N	N	Y	0	0	0.26	0.63
TBIG053006	ENSG00000004455	AK2	adenylate kinase 2 [Source:HGNC Symbol;Acc:362]	27	31.9	0.239	0.27105	0.396256	no	UP	N	N	N	N	N	23.72	29.19	37.58	26.83
TBIG053007	ENSG00000142920	ADC	arginine decarboxylase [Source:HGNC Symbol;Acc:29957]	0	0.356	inf	1	1	no	UP	N	N	N	N	Y	0	0	0.33	0.39
TBIG053008	ENSG00000116525	TRIM62	tripartite motif containing 62 [Source:HGNC Symbol;Acc:25574]	1.99	6.67	1.74	5e-05	0.00022229	yes	UP	Y	Y	Y	Y	Y	1.64	2.21	6.02	7.53
TBIG053009	ENSG00000160094	ZNF362	zinc finger protein 362 [Source:HGNC Symbol;Acc:18079]	4.52	7.18	0.666	0.0458	0.0963775	no	UP	N	Y	N	Y	N	4.4	4.33	6.4	8.19
TBIG053014	ENSG00000134686	PHC2	polyhomeotic homolog 2 (Drosophila) [Source:HGNC Symbol;Acc:3183]	12.7	13.3	0.0646	0.84305	0.898429	no	UP	N	N	N	N	N	10.65	13.75	14.21	12.59
TBIG053020	ENSG00000121903	ZSCAN20	zinc finger and SCAN domain containing 20 [Source:HGNC Symbol;Acc:13093]	0	0.625	inf	5e-05	0.00022229	yes	UP	Y	Y	Y	Y	Y	0	0	0.78	0.48
TBIG053024	ENSG00000176256	HMGB4	high mobility group box 4 [Source:HGNC Symbol;Acc:24954]	0	0.292	inf	1	1	no	UP	N	N	N	N	Y	0	0	0.27	0.31
TBIG053027	ENSG00000142698	C1orf94	chromosome 1 open reading frame 94 [Source:HGNC Symbol;Acc:28250]	0	0.584	inf	5e-05	0.00022229	yes	UP	Y	Y	Y	Y	Y	0	0	0.54	0.65
TBIG053031	ENSG00000163866	SMIM12	small integral membrane protein 12 [Source:HGNC Symbol;Acc:25154]	29	47.1	0.698	0.0016	0.00519832	yes	UP	Y	Y	Y	Y	N	26.34	30.1	46.9	48.22
TBIG053039	ENSG00000116544	DLGAP3	discs, large (Drosophila) homolog-associated protein 3 [Source:HGNC Symbol;Acc:30368]	0.00893	0.108	3.6	1	1	no	UP	N	N	N	N	Y	0.02	0	0.08	0.14
TBIG053041	ENSG00000241014	RP11-244H3.1	-	1.09	1.84	0.758	0.4964	0.622378	no	UP	N	N	N	N	N	0.85	1.28	1.41	2.34
TBIG053042	ENSG00000163867	ZMYM6	zinc finger, MYM-type 6 [Source:HGNC Symbol;Acc:13050]	9.39	11.9	0.34	0.23495	0.357316	no	UP	N	N	N	N	N	8.15	10.47	12.02	12.01
TBIG053043	ENSG00000243749	ZMYM6NB	ZMYM6 neighbor [Source:HGNC Symbol;Acc:40021]	37.4	50.5	0.431	0.14265	0.2443	no	UP	N	N	N	N	N	36.25	37.27	55.81	46.68
TBIG053045	ENSG00000197056	ZMYM1	zinc finger, MYM-type 1 [Source:HGNC Symbol;Acc:26253]	2.77	10.3	1.89	5e-05	0.00022229	yes	UP	Y	Y	Y	Y	Y	2.53	2.99	10.06	10.66
TBIG053047	ENSG00000116560	SFPQ	splicing factor proline/glutamine-rich [Source:HGNC Symbol;Acc:10774]	269	329	0.29	0.25295	0.375712	no	UP	N	N	N	N	N	271.08	255.99	312.61	348.48
TBIG053050	ENSG00000146463	ZMYM4	zinc finger, MYM-type 4 [Source:HGNC Symbol;Acc:13055]	12.8	17.1	0.418	0.06825	0.133685	no	UP	N	N	N	N	N	10.65	14.5	18.55	15.9
TBIG053056	ENSG00000142687	KIAA0319L	KIAA0319-like [Source:HGNC Symbol;Acc:30071]	13.2	19.5	0.564	0.03625	0.079197	no	UP	N	Y	N	Y	N	11.14	14.66	17.43	22.1
TBIG053058	ENSG00000020129	NCDN	neurochondrin [Source:HGNC Symbol;Acc:17597]	21.8	21	-0.0569	0.8375	0.89442	no	DOWN	N	N	N	N	N	19.55	22.67	19.26	23.58
TBIG053060	ENSG00000116819	TFAP2E	transcription factor AP-2 epsilon (activating enhancer binding protein 2 epsilon) [Source:HGNC Symbol;Acc:30774]	3.98	0.305	-3.71	5e-05	0.00022229	yes	DOWN	Y	Y	Y	Y	Y	3.89	3.85	0.41	0.21
TBIG053061	ENSG00000126067	PSMB2	proteasome (prosome, macropain) subunit, beta type, 2 [Source:HGNC Symbol;Acc:9539]	97.2	107	0.142	0.44065	0.571276	no	UP	N	N	N	N	N	88.1	102.83	112.56	104.64
TBIG053063	ENSG00000142686	C1orf216	chromosome 1 open reading frame 216 [Source:HGNC Symbol;Acc:26800]	18.1	25.2	0.481	0.0109	0.0282357	yes	UP	Y	Y	N	Y	N	17.51	17.64	24.96	26.01
TBIG053064	ENSG00000092853	CLSPN	claspin [Source:HGNC Symbol;Acc:19715]	26.7	35.2	0.397	0.2428	0.366143	no	UP	N	N	N	N	N	19.82	32.48	35	35.99
TBIG053066	ENSG00000134698	AGO4	argonaute RISC catalytic component 4 [Source:HGNC Symbol;Acc:18424]	3.36	3.55	0.0795	0.7861	0.858064	no	UP	N	N	N	N	N	2.91	3.7	3.62	3.53
TBIG053067	ENSG00000092847	AGO1	argonaute RISC catalytic component 1 [Source:HGNC Symbol;Acc:3262]	4.42	5.58	0.337	0.07195	0.139515	no	UP	N	N	N	N	N	3.54	5.1	5.68	5.62
TBIG053069	ENSG00000126070	AGO3	argonaute RISC catalytic component 3 [Source:HGNC Symbol;Acc:18421]	6.14	9.59	0.643	0.0275	0.0625258	no	UP	N	Y	N	Y	N	4.85	7.21	9.57	9.83
TBIG053071	ENSG00000232862	RP4-665N4.4	-	0.125	0.0343	-1.87	1	1	no	DOWN	N	N	N	N	Y	0.19	0.06	0.07	0
TBIG053072	ENSG00000092850	TEKT2	tektin 2 (testicular) [Source:HGNC Symbol;Acc:11725]	0.024	0.0344	0.52	1	1	no	UP	N	N	N	N	N	0.02	0.02	0	0.07
TBIG053073	ENSG00000116863	ADPRHL2	ADP-ribosylhydrolase like 2 [Source:HGNC Symbol;Acc:21304]	21.8	17.5	-0.318	0.0978	0.179518	no	DOWN	N	N	N	N	N	23.63	18.46	17.62	17.84
TBIG053074	ENSG00000171812	COL8A2	collagen, type VIII, alpha 2 [Source:HGNC Symbol;Acc:2216]	0	0.0147	inf	1	1	no	UP	N	N	N	N	Y	0	0	0.03	0
TBIG053075	ENSG00000054116	TRAPPC3	trafficking protein particle complex 3 [Source:HGNC Symbol;Acc:19942]	79	83.1	0.0721	0.73115	0.819201	no	UP	N	N	N	N	N	84.45	70.27	86.03	82.08
TBIG053076	ENSG00000116871	MAP7D1	MAP7 domain containing 1 [Source:HGNC Symbol;Acc:25514]	41.5	52.3	0.333	0.15565	0.262306	no	UP	N	N	N	N	N	37.39	41.75	50.25	55.56
TBIG053078	ENSG00000054118	THRAP3	thyroid hormone receptor associated protein 3 [Source:HGNC Symbol;Acc:22964]	58.8	52.4	-0.167	0.43625	0.56724	no	DOWN	N	N	N	N	N	51.09	64	52.64	53.09
TBIG053080	ENSG00000214193	SH3D21	SH3 domain containing 21 [Source:HGNC Symbol;Acc:26236]	3.84	0.762	-2.33	5e-05	0.00022229	yes	DOWN	Y	Y	Y	Y	Y	3.54	3.88	0.64	0.91
TBIG053081	ENSG00000142694	EVA1B	eva-1 homolog B (C. elegans) [Source:HGNC Symbol;Acc:25558]	0.531	0.67	0.336	0.8013	0.868861	no	UP	N	N	N	N	N	0.42	0.61	0.57	0.8
TBIG053082	ENSG00000116883	RP11-268J15.5	-	1.36	1.38	0.0258	0.9521	0.970655	no	UP	N	N	N	N	N	1.15	1.49	1.17	1.64
TBIG053083	ENSG00000196182	STK40	serine/threonine kinase 40 [Source:HGNC Symbol;Acc:21373]	23.3	36.9	0.664	0.0003	0.00116034	yes	UP	Y	Y	Y	Y	N	23.08	22	36.65	38.44
TBIG053084	ENSG00000181817	LSM10	LSM10, U7 small nuclear RNA associated [Source:HGNC Symbol;Acc:17562]	46.9	58.7	0.323	0.0904	0.16849	no	UP	N	N	N	N	N	50.55	40.11	60.62	58.01
TBIG053086	ENSG00000116885	OSCP1	organic solute carrier partner 1 [Source:HGNC Symbol;Acc:29971]	1.85	0.88	-1.07	0.014	0.0351024	yes	DOWN	Y	Y	N	Y	Y	2.05	1.55	0.78	1.02
TBIG053088	ENSG00000116898	MRPS15	mitochondrial ribosomal protein S15 [Source:HGNC Symbol;Acc:14504]	97.5	116	0.246	0.18295	0.299166	no	UP	N	N	N	N	N	103.03	86.22	121.14	111.92
TBIG053089	ENSG00000119535	CSF3R	colony stimulating factor 3 receptor (granulocyte) [Source:HGNC Symbol;Acc:2439]	0	0.00383	inf	1	1	no	UP	N	N	N	N	Y	0	0	0.01	0
TBIG053092	ENSG00000163873	GRIK3	glutamate receptor, ionotropic, kainate 3 [Source:HGNC Symbol;Acc:4581]	0	0.154	inf	1	1	no	UP	N	N	N	N	Y	0	0	0.14	0.18
TBIG053099	ENSG00000163874	ZC3H12A	zinc finger CCCH-type containing 12A [Source:HGNC Symbol;Acc:26259]	2.77	17.8	2.68	5e-05	0.00022229	yes	UP	Y	Y	Y	Y	Y	2.77	2.56	16.63	19.63
TBIG053100	ENSG00000163875	MEAF6	MYST/Esa1-associated factor 6 [Source:HGNC Symbol;Acc:25674]	72.5	87.2	0.266	0.1571	0.264101	no	UP	N	N	N	N	N	72.35	69.81	87.59	88.12
TBIG053102	ENSG00000163877	SNIP1	Smad nuclear interacting protein 1 [Source:HGNC Symbol;Acc:30587]	10.8	12.1	0.161	0.41055	0.543264	no	UP	N	N	N	N	N	10.07	11.05	12.5	11.94
TBIG053105	ENSG00000163879	DNALI1	dynein, axonemal, light intermediate chain 1 [Source:HGNC Symbol;Acc:14353]	0.00705	0.194	4.78	1	1	no	UP	N	N	N	N	Y	0	0.01	0.24	0.15
TBIG053106	ENSG00000134697	GNL2	guanine nucleotide binding protein-like 2 (nucleolar) [Source:HGNC Symbol;Acc:29925]	69.1	88.2	0.352	0.14105	0.242097	no	UP	N	N	N	N	N	70.74	64.67	92.24	85.58
TBIG053108	ENSG00000116922	C1orf109	chromosome 1 open reading frame 109 [Source:HGNC Symbol;Acc:26039]	11.9	30	1.33	5e-05	0.00022229	yes	UP	Y	Y	Y	Y	Y	10.12	13.19	30.24	30.44
TBIG053109	ENSG00000134690	CDCA8	cell division cycle associated 8 [Source:HGNC Symbol;Acc:14629]	51.4	58.1	0.176	0.3287	0.458961	no	UP	N	N	N	N	N	49.51	50.84	57.28	60.58
TBIG053115	ENSG00000185090	MANEAL	mannosidase, endo-alpha-like [Source:HGNC Symbol;Acc:26452]	7	8.16	0.221	0.31195	0.441009	no	UP	N	N	N	N	N	7.06	6.47	7.82	8.8
TBIG053117	ENSG00000196449	YRDC	yrdC domain containing (E. coli) [Source:HGNC Symbol;Acc:28905]	22.6	26.4	0.221	0.38295	0.516428	no	UP	N	N	N	N	N	22.33	21.97	26.47	27.08
TBIG053118	ENSG00000197982	C1orf122	chromosome 1 open reading frame 122 [Source:HGNC Symbol;Acc:24789]	38	47.8	0.33	0.2493	0.371857	no	UP	N	N	N	N	N	37.7	36.05	49.7	47.36
TBIG053119	ENSG00000188786	MTF1	metal-regulatory transcription factor 1 [Source:HGNC Symbol;Acc:7428]	3.35	6	0.841	5e-05	0.00022229	yes	UP	Y	Y	Y	Y	N	2.79	3.8	5.8	6.36
TBIG053123	ENSG00000204084	INPP5B	inositol polyphosphate-5-phosphatase, 75kDa [Source:HGNC Symbol;Acc:6077]	8.27	10.5	0.345	0.11525	0.205588	no	UP	N	N	N	N	N	6.86	9.34	10.1	11.13
TBIG053126	ENSG00000183431	SF3A3	splicing factor 3a, subunit 3, 60kDa [Source:HGNC Symbol;Acc:10767]	72.8	78.5	0.11	0.6096	0.720824	no	UP	N	N	N	N	N	59.85	81.63	84.25	73.86
TBIG053128	ENSG00000183386	FHL3	four and a half LIM domains 3 [Source:HGNC Symbol;Acc:3704]	4.59	0.36	-3.67	5e-05	0.00022229	yes	DOWN	Y	Y	Y	Y	Y	4.16	4.73	0.33	0.4
TBIG053129	ENSG00000183520	UTP11L	UTP11-like, U3 small nucleolar ribonucleoprotein, (yeast) [Source:HGNC Symbol;Acc:24329]	47.9	76.3	0.671	0.00305	0.00920893	yes	UP	Y	Y	Y	Y	N	44.65	49.31	82.13	71.87
TBIG053138	ENSG00000116954	RRAGC	Ras-related GTP binding C [Source:HGNC Symbol;Acc:19902]	12.1	10.7	-0.168	0.38695	0.520005	no	DOWN	N	N	N	N	N	10.83	12.99	10.88	10.87
TBIG053146	ENSG00000174574	AKIRIN1	akirin 1 [Source:HGNC Symbol;Acc:25744]	35	80.6	1.21	5e-05	0.00022229	yes	UP	Y	Y	Y	Y	Y	35.68	33.24	76.3	86.69
TBIG053147	ENSG00000168653	NDUFS5	NADH dehydrogenase (ubiquinone) Fe-S protein 5, 15kDa (NADH-coenzyme Q reductase) [Source:HGNC Symbol;Acc:7712]	673	405	-0.733	5e-05	0.00022229	yes	DOWN	Y	Y	Y	Y	N	769.96	537.55	413.16	400.11
TBIG053148	ENSG00000127603	MACF1	microtubule-actin crosslinking factor 1 [Source:HGNC Symbol;Acc:13664]	15.7	81.3	2.37	5e-05	0.00022229	yes	UP	Y	Y	Y	Y	Y	13.31	17.46	83.16	81.16
TBIG053154	ENSG00000255103	KIAA0754	KIAA0754 [Source:HGNC Symbol;Acc:29111]	0.0196	0.16	3.03	1	1	no	UP	N	N	N	N	Y	0.01	0.03	0.14	0.18
TBIG053155	ENSG00000183682	BMP8A	bone morphogenetic protein 8a [Source:HGNC Symbol;Acc:21650]	0	0.0853	inf	1	1	no	UP	N	N	N	N	Y	0	0	0	0.18
TBIG053159	ENSG00000090621	PABPC4	poly(A) binding protein, cytoplasmic 4 (inducible form) [Source:HGNC Symbol;Acc:8557]	79	79.3	0.00453	0.986	0.99138	no	UP	N	N	N	N	N	68.71	85.96	86.18	74.48
TBIG053165	ENSG00000116983	HPCAL4	hippocalcin like 4 [Source:HGNC Symbol;Acc:18212]	0	0.0117	inf	1	1	no	UP	N	N	N	N	Y	0	0	0.02	0
TBIG053166	ENSG00000084072	PPIE	peptidylprolyl isomerase E (cyclophilin E) [Source:HGNC Symbol;Acc:9258]	55.2	46.1	-0.261	0.21085	0.330601	no	DOWN	N	N	N	N	N	60.74	46.82	48.48	44.6
TBIG053169	ENSG00000116985	BMP8B	bone morphogenetic protein 8b [Source:HGNC Symbol;Acc:1075]	0.195	1.13	2.54	0.12395	0.218021	no	UP	N	N	N	N	Y	0.28	0.09	0.75	1.57
TBIG053170	ENSG00000198754	OXCT2	3-oxoacid CoA transferase 2 [Source:HGNC Symbol;Acc:18606]	0	0.0848	inf	1	1	no	UP	N	N	N	N	Y	0	0	0.03	0.14
TBIG053173	ENSG00000043514	TRIT1	tRNA isopentenyltransferase 1 [Source:HGNC Symbol;Acc:20286]	17	13.8	-0.307	0.119	0.210846	no	DOWN	N	N	N	N	N	15.06	18.33	15.06	12.7
TBIG053178	ENSG00000168389	MFSD2A	major facilitator superfamily domain containing 2A [Source:HGNC Symbol;Acc:25897]	0	13.8	inf	5e-05	0.00022229	yes	UP	Y	Y	Y	Y	Y	0	0	12.71	15.33
TBIG053180	ENSG00000131236	CAP1	CAP, adenylate cyclase-associated protein 1 (yeast) [Source:HGNC Symbol;Acc:20040]	282	269	-0.0698	0.71585	0.807481	no	DOWN	N	N	N	N	N	297.43	254.64	273.41	270.06
TBIG053181	ENSG00000131238	PPT1	palmitoyl-protein thioesterase 1 [Source:HGNC Symbol;Acc:9325]	147	117	-0.326	0.08665	0.162803	no	DOWN	N	N	N	N	N	131.53	156.88	128.43	108.86
TBIG053183	ENSG00000117000	RLF	rearranged L-myc fusion [Source:HGNC Symbol;Acc:10025]	4.23	8	0.921	5e-05	0.00022229	yes	UP	Y	Y	Y	Y	N	3.92	4.42	8.27	7.88
TBIG053185	ENSG00000188800	TMCO2	transmembrane and coiled-coil domains 2 [Source:HGNC Symbol;Acc:23312]	0.0551	0.0549	-0.00326	1	1	no	DOWN	N	N	N	N	N	0.11	0	0	0.11
TBIG053187	ENSG00000084073	ZMPSTE24	zinc metallopeptidase STE24 [Source:HGNC Symbol;Acc:12877]	36.4	46.5	0.354	0.0536	0.10976	no	UP	N	N	N	N	N	36.11	36.35	48.43	45.67
TBIG053189	ENSG00000049089	COL9A2	collagen, type IX, alpha 2 [Source:HGNC Symbol;Acc:2218]	21.9	0.627	-5.13	5e-05	0.00022229	yes	DOWN	Y	Y	Y	Y	Y	23.63	18.38	0.13	1.2
TBIG053191	ENSG00000084070	SMAP2	small ArfGAP2 [Source:HGNC Symbol;Acc:25082]	79.7	27.6	-1.53	5e-05	0.00022229	yes	DOWN	Y	Y	Y	Y	Y	75.64	80.65	26.38	29.38
TBIG053193	ENSG00000187801	ZFP69B	ZFP69 zinc finger protein B [Source:HGNC Symbol;Acc:28053]	2.24	0.595	-1.91	5e-05	0.00022229	yes	DOWN	Y	Y	Y	Y	Y	1.64	2.75	0.58	0.62
TBIG053194	ENSG00000260920	RP1-228H13.5	-	2.03	0.396	-2.36	5e-05	0.00022229	yes	DOWN	Y	Y	Y	Y	Y	1.86	2.18	0.35	0.45
TBIG053195	ENSG00000187815	ZFP69	ZFP69 zinc finger protein [Source:HGNC Symbol;Acc:24708]	1.52	1.92	0.337	0.3001	0.428873	no	UP	N	N	N	N	N	1.68	1.3	1.99	1.88
TBIG053197	ENSG00000164002	EXO5	exonuclease 5 [Source:HGNC Symbol;Acc:26115]	0.034	4.26	6.97	0.1945	0.311857	no	UP	N	N	N	N	Y	0	0.07	4.9	3.7
TBIG053200	ENSG00000117010	ZNF684	zinc finger protein 684 [Source:HGNC Symbol;Acc:28418]	3.18	2.86	-0.154	0.57105	0.687085	no	DOWN	N	N	N	N	N	3.21	3.05	2.57	3.21
TBIG053203	ENSG00000117016	RIMS3	regulating synaptic membrane exocytosis 3 [Source:HGNC Symbol;Acc:21292]	0.0512	0.025	-1.03	1	1	no	DOWN	N	N	N	N	Y	0.04	0.06	0.04	0.01
TBIG053205	ENSG00000066136	NFYC	nuclear transcription factor Y, gamma [Source:HGNC Symbol;Acc:7806]	45.2	37.2	-0.279	0.15035	0.25513	no	DOWN	N	N	N	N	N	39.35	48.18	37.41	37.7
TBIG053208	ENSG00000117013	KCNQ4	potassium voltage-gated channel, KQT-like subfamily, member 4 [Source:HGNC Symbol;Acc:6298]	0.0227	0.0688	1.6	1	1	no	UP	N	N	N	N	Y	0.02	0.03	0.03	0.11
TBIG053210	ENSG00000179862	CITED4	Cbp/p300-interacting transactivator, with Glu/Asp-rich carboxy-terminal domain, 4 [Source:HGNC Symbol;Acc:18696]	0.0475	0	#NAME?	1	1	no	DOWN	N	N	N	N	Y	0.09	0	0	0
TBIG053214	ENSG00000171793	CTPS1	CTP synthase 1 [Source:HGNC Symbol;Acc:2519]	64.7	63.6	-0.024	0.9027	0.936926	no	DOWN	N	N	N	N	N	56.41	69.83	62.56	65.82
TBIG053215	ENSG00000171790	SLFNL1	schlafen-like 1 [Source:HGNC Symbol;Acc:26313]	0.347	0.74	1.09	0.0029	0.00880339	yes	UP	Y	Y	Y	Y	Y	0.29	0.38	0.66	0.85
TBIG053216	ENSG00000010803	SCMH1	sex comb on midleg homolog 1 (Drosophila) [Source:HGNC Symbol;Acc:19003]	18.2	4.76	-1.94	5e-05	0.00022229	yes	DOWN	Y	Y	Y	Y	Y	16.9	18.51	4.58	5.03
TBIG053220	ENSG00000204060	FOXO6	forkhead box O6 [Source:HGNC Symbol;Acc:24814]	0.0614	0	#NAME?	1	1	no	DOWN	N	N	N	N	Y	0.03	0.09	0	0
TBIG053223	ENSG00000127129	EDN2	endothelin 2 [Source:HGNC Symbol;Acc:3177]	0.942	0	#NAME?	5e-05	0.00022229	yes	DOWN	Y	Y	Y	Y	Y	0.97	0.84	0	0
TBIG053224	ENSG00000127124	HIVEP3	human immunodeficiency virus type I enhancer binding protein 3 [Source:HGNC Symbol;Acc:13561]	0.978	3.6	1.88	5e-05	0.00022229	yes	UP	Y	Y	Y	Y	Y	0.87	1.03	3.58	3.7
TBIG053232	ENSG00000198815	FOXJ3	forkhead box J3 [Source:HGNC Symbol;Acc:29178]	13.2	25.8	0.968	5e-05	0.00022229	yes	UP	Y	Y	Y	Y	N	11.6	14.42	23.77	28.56
TBIG053234	ENSG00000177181	RIMKLA	ribosomal modification protein rimK-like family member A [Source:HGNC Symbol;Acc:28725]	0.0373	10.4	8.12	0.2197	0.341142	no	UP	N	N	N	N	Y	0.07	0	11.66	9.32
TBIG053236	ENSG00000066185	ZMYND12	zinc finger, MYND-type containing 12 [Source:HGNC Symbol;Acc:21192]	0.728	0.135	-2.43	0.15165	0.256616	no	DOWN	N	N	N	N	Y	1.01	0.42	0.19	0.08
TBIG053237	ENSG00000127125	PPCS	phosphopantothenoylcysteine synthetase [Source:HGNC Symbol;Acc:25686]	46.1	50.6	0.135	0.51455	0.638456	no	UP	N	N	N	N	N	47.44	43.83	53.59	48.46
TBIG053238	ENSG00000186409	CCDC30	coiled-coil domain containing 30 [Source:HGNC Symbol;Acc:26103]	0.851	0.998	0.231	0.72875	0.817402	no	UP	N	N	N	N	N	0.91	0.77	0.92	1.09
TBIG053243	ENSG00000171960	PPIH	peptidylprolyl isomerase H (cyclophilin H) [Source:HGNC Symbol;Acc:14651]	90.2	85.3	-0.08	0.6701	0.77016	no	DOWN	N	N	N	N	N	96.41	80.63	90.8	82.02
TBIG053245	ENSG00000065978	YBX1	Y box binding protein 1 [Source:HGNC Symbol;Acc:8014]	655	819	0.324	0.10695	0.193579	no	UP	N	N	N	N	N	658.01	613.7	799.94	847.41
TBIG053247	ENSG00000117385	LEPRE1	leucine proline-enriched proteoglycan (leprecan) 1 [Source:HGNC Symbol;Acc:19316]	19.5	15.8	-0.301	0.1434	0.24538	no	DOWN	N	N	N	N	N	17.71	20.04	14.45	17.61
TBIG053248	ENSG00000164008	C1orf50	chromosome 1 open reading frame 50 [Source:HGNC Symbol;Acc:28795]	12.3	12.5	0.0256	0.9016	0.935942	no	UP	N	N	N	N	N	10.94	12.97	13.57	11.65
TBIG053250	ENSG00000177868	CCDC23	coiled-coil domain containing 23 [Source:HGNC Symbol;Acc:29204]	13.5	8.58	-0.658	0.0096	0.025255	yes	DOWN	Y	Y	Y	Y	N	13.65	12.65	8.4	8.85
TBIG053251	ENSG00000164010	ERMAP	erythroblast membrane-associated protein (Scianna blood group) [Source:HGNC Symbol;Acc:15743]	0.445	0.204	-1.13	1	1	no	DOWN	N	N	N	N	Y	0.24	0.63	0.16	0.25
TBIG053255	ENSG00000164011	ZNF691	zinc finger protein 691 [Source:HGNC Symbol;Acc:28028]	10.4	6.11	-0.772	0.00075	0.00263879	yes	DOWN	Y	Y	Y	Y	N	9.85	10.4	6.43	5.9
TBIG053259	ENSG00000117394	SLC2A1	solute carrier family 2 (facilitated glucose transporter), member 1 [Source:HGNC Symbol;Acc:11005]	15.9	34.7	1.12	5e-05	0.00022229	yes	UP	Y	Y	Y	Y	Y	14.66	16.38	32.57	37.68
TBIG053264	ENSG00000117395	EBNA1BP2	EBNA1 binding protein 2 [Source:HGNC Symbol;Acc:15531]	76.2	105	0.466	0.0382	0.0827544	no	UP	N	Y	N	Y	N	77.78	70.33	110.49	101.38
TBIG053265	ENSG00000243710	WDR65	WD repeat domain 65 [Source:HGNC Symbol;Acc:26485]	17	0.0806	-7.72	0.0008	0.00279321	yes	DOWN	Y	Y	Y	Y	Y	16.38	16.69	0.12	0.04
TBIG053268	ENSG00000253313	C1orf210	chromosome 1 open reading frame 210 [Source:HGNC Symbol;Acc:28755]	0.0189	0	#NAME?	1	1	no	DOWN	N	N	N	N	Y	0	0.04	0	0
TBIG053269	ENSG00000066056	TIE1	tyrosine kinase with immunoglobulin-like and EGF-like domains 1 [Source:HGNC Symbol;Acc:11809]	0.0816	8.39	6.69	5e-05	0.00022229	yes	UP	Y	Y	Y	Y	Y	0.11	0.04	8.89	8.1
TBIG053270	ENSG00000117400	MPL	myeloproliferative leukemia virus oncogene [Source:HGNC Symbol;Acc:7217]	0.0124	0.0485	1.96	1	1	no	UP	N	N	N	N	Y	0.02	0	0.03	0.07
TBIG053272	ENSG00000117399	CDC20	cell division cycle 20 [Source:HGNC Symbol;Acc:1723]	107	116	0.109	0.55295	0.67217	no	UP	N	N	N	N	N	97.98	109.88	110.78	122.79
TBIG053273	ENSG00000066322	ELOVL1	ELOVL fatty acid elongase 1 [Source:HGNC Symbol;Acc:14418]	71.7	85.4	0.252	0.19425	0.311537	no	UP	N	N	N	N	N	75.76	63.92	88.52	85.18
TBIG053274	ENSG00000159479	MED8	mediator complex subunit 8 [Source:HGNC Symbol;Acc:19971]	8.75	14	0.682	0.00045	0.00167593	yes	UP	Y	Y	Y	Y	N	7.13	9.93	15.41	12.92
TBIG053276	ENSG00000198198	SZT2	seizure threshold 2 homolog (mouse) [Source:HGNC Symbol;Acc:29040]	5.35	5.53	0.0477	0.8601	0.909689	no	UP	N	N	N	N	N	4.05	6.37	5.52	5.72
TBIG053278	ENSG00000178922	HYI	hydroxypyruvate isomerase (putative) [Source:HGNC Symbol;Acc:26948]	8.15	9.43	0.211	0.73535	0.822563	no	UP	N	N	N	N	N	7.97	7.91	7.5	11.65
TBIG053280	ENSG00000142949	PTPRF	protein tyrosine phosphatase, receptor type, F [Source:HGNC Symbol;Acc:9670]	0.105	1.01	3.26	5e-05	0.00022229	yes	UP	Y	Y	Y	Y	Y	0.06	0.15	0.94	1.1
TBIG053281	ENSG00000066135	KDM4A	lysine (K)-specific demethylase 4A [Source:HGNC Symbol;Acc:22978]	7.59	7.86	0.0504	0.86035	0.909719	no	UP	N	N	N	N	N	5.99	8.83	7.27	8.61
TBIG053283	ENSG00000126091	ST3GAL3	ST3 beta-galactoside alpha-2,3-sialyltransferase 3 [Source:HGNC Symbol;Acc:10866]	14.4	6.8	-1.08	0.00015	0.00062186	yes	DOWN	Y	Y	Y	Y	Y	13.04	15.11	7.14	6.65
TBIG053288	ENSG00000117407	ARTN	artemin [Source:HGNC Symbol;Acc:727]	0.251	0.589	1.23	0.07005	0.136582	no	UP	N	N	N	N	Y	0.07	0.42	0.7	0.5
TBIG053290	ENSG00000117408	IPO13	importin 13 [Source:HGNC Symbol;Acc:16853]	15.5	17.6	0.178	0.4328	0.564359	no	UP	N	N	N	N	N	13.7	16.46	18.32	17.43
TBIG053291	ENSG00000132768	DPH2	DPH2 homolog (S. cerevisiae) [Source:HGNC Symbol;Acc:3004]	25.3	39.5	0.644	0.00245	0.00758848	yes	UP	Y	Y	Y	Y	N	25.01	23.87	37.84	42.41
TBIG053292	ENSG00000117410	ATP6V0B	ATPase, H+ transporting, lysosomal 21kDa, V0 subunit b [Source:HGNC Symbol;Acc:861]	119	129	0.115	0.5415	0.663098	no	UP	N	N	N	N	N	119	113.16	137.32	124.48
TBIG053293	ENSG00000117411	B4GALT2	UDP-Gal:betaGlcNAc beta 1,4- galactosyltransferase, polypeptide 2 [Source:HGNC Symbol;Acc:925]	54.7	24.3	-1.17	5e-05	0.00022229	yes	DOWN	Y	Y	Y	Y	Y	57.13	47.94	21.89	27.71
TBIG053294	ENSG00000159214	CCDC24	coiled-coil domain containing 24 [Source:HGNC Symbol;Acc:28688]	1.6	1.09	-0.555	0.1114	0.200196	no	DOWN	N	N	N	N	N	1.43	1.66	0.78	1.45
TBIG053295	ENSG00000196517	SLC6A9	solute carrier family 6 (neurotransmitter transporter, glycine), member 9 [Source:HGNC Symbol;Acc:11056]	0.127	0.02	-2.66	1	1	no	DOWN	N	N	N	N	Y	0.19	0.05	0	0.04
TBIG053308	ENSG00000178028	DMAP1	DNA methyltransferase 1 associated protein 1 [Source:HGNC Symbol;Acc:18291]	17.9	26.7	0.577	0.01095	0.0283414	yes	UP	Y	Y	N	Y	N	16.79	17.74	24.3	29.7
TBIG053309	ENSG00000117419	ERI3	ERI1 exoribonuclease family member 3 [Source:HGNC Symbol;Acc:17276]	41.1	38.9	-0.0786	0.7	0.794506	no	DOWN	N	N	N	N	N	38.96	40.91	39.77	39.22
TBIG053313	ENSG00000187147	RNF220	ring finger protein 220 [Source:HGNC Symbol;Acc:25552]	42.9	49	0.189	0.3804	0.513742	no	UP	N	N	N	N	N	40.84	42.01	44.19	54.65
TBIG053315	ENSG00000126106	TMEM53	transmembrane protein 53 [Source:HGNC Symbol;Acc:26186]	2.96	2.11	-0.49	0.61095	0.722005	no	DOWN	N	N	N	N	N	2.65	3.09	2.01	2.26
TBIG053316	ENSG00000198520	C1orf228	chromosome 1 open reading frame 228 [Source:HGNC Symbol;Acc:34345]	0.455	0.5	0.137	1	1	no	UP	N	N	N	N	N	0.61	0.27	0.26	0.76
TBIG053319	ENSG00000142945	KIF2C	kinesin family member 2C [Source:HGNC Symbol;Acc:6393]	56.8	45.7	-0.313	0.112	0.201069	no	DOWN	N	N	N	N	N	54.18	56.92	48.01	44.02
TBIG053321	ENSG00000142937	RPS8	ribosomal protein S8 [Source:HGNC Symbol;Acc:10441]	1910	1700	-0.169	0.4286	0.560837	no	DOWN	N	N	N	N	N	2114.5	1612.13	1766.17	1651.72
TBIG053327	ENSG00000142959	BEST4	bestrophin 4 [Source:HGNC Symbol;Acc:17106]	0.0149	0.197	3.73	1	1	no	UP	N	N	N	N	Y	0.03	0	0.16	0.24
TBIG053328	ENSG00000173846	PLK3	polo-like kinase 3 [Source:HGNC Symbol;Acc:2154]	6.47	6.01	-0.107	0.6754	0.774593	no	DOWN	N	N	N	N	N	6.12	6.41	5.42	6.8
TBIG053329	ENSG00000188396	TCTEX1D4	Tctex1 domain containing 4 [Source:HGNC Symbol;Acc:32315]	0	0.115	inf	1	1	no	UP	N	N	N	N	Y	0	0	0	0.24
TBIG053330	ENSG00000222009	BTBD19	BTB (POZ) domain containing 19 [Source:HGNC Symbol;Acc:27145]	0.322	0.898	1.48	0.00815	0.0218834	yes	UP	Y	Y	Y	Y	Y	0.15	0.48	0.93	0.89
TBIG053331	ENSG00000117425	PTCH2	patched 2 [Source:HGNC Symbol;Acc:9586]	0.0622	0.707	3.51	0.0007	0.00248268	yes	UP	Y	Y	Y	Y	Y	0.01	0.11	0.55	0.9
TBIG053334	ENSG00000070785	EIF2B3	eukaryotic translation initiation factor 2B, subunit 3 gamma, 58kDa [Source:HGNC Symbol;Acc:3259]	28.7	30	0.061	0.7544	0.835395	no	UP	N	N	N	N	N	28.63	27.6	32.56	27.88
TBIG053340	ENSG00000126107	HECTD3	HECT domain containing E3 ubiquitin protein ligase 3 [Source:HGNC Symbol;Acc:26117]	17.3	12.3	-0.494	0.014	0.0351024	yes	DOWN	Y	Y	N	Y	N	16.7	16.85	11.29	13.58
TBIG053341	ENSG00000126088	UROD	uroporphyrinogen decarboxylase [Source:HGNC Symbol;Acc:12591]	65.8	49.8	-0.404	0.0523	0.107419	no	DOWN	N	N	N	N	N	73.51	53.74	51.03	49.81
TBIG053342	ENSG00000162415	ZSWIM5	zinc finger, SWIM-type containing 5 [Source:HGNC Symbol;Acc:29299]	0	0.223	inf	1	1	no	UP	N	N	N	N	Y	0	0	0.23	0.22
TBIG053346	ENSG00000186603	HPDL	4-hydroxyphenylpyruvate dioxygenase-like [Source:HGNC Symbol;Acc:28242]	14	39.1	1.48	5e-05	0.00022229	yes	UP	Y	Y	Y	Y	Y	15.06	12.03	39.14	40.48
TBIG053347	ENSG00000132781	MUTYH	mutY homolog (E. coli) [Source:HGNC Symbol;Acc:7527]	37.3	38.6	0.0514	0.85535	0.906582	no	UP	N	N	N	N	N	41.4	30.25	34.98	43.38
TBIG053348	ENSG00000132773	TOE1	target of EGR1, member 1 (nuclear) [Source:HGNC Symbol;Acc:15954]	20	20.4	0.0278	0.9223	0.95016	no	UP	N	N	N	N	N	20.54	18.36	20.51	20.81
TBIG053349	ENSG00000070759	TESK2	testis-specific kinase 2 [Source:HGNC Symbol;Acc:11732]	0.122	1.87	3.95	0.0044	0.0127458	yes	UP	Y	Y	Y	Y	Y	0.13	0.11	1.81	2
TBIG053352	ENSG00000236624	CCDC163P	coiled-coil domain containing 163, pseudogene [Source:HGNC Symbol;Acc:27003]	2	4.6	1.2	0.2612	0.385416	no	UP	N	N	N	N	Y	1.84	2.07	4.17	5.2
TBIG053353	ENSG00000132763	MMACHC	methylmalonic aciduria (cobalamin deficiency) cblC type, with homocystinuria [Source:HGNC Symbol;Acc:24525]	5.41	6.92	0.356	0.72255	0.812553	no	UP	N	N	N	N	N	5.28	5.26	6.83	7.18
TBIG053354	ENSG00000117450	PRDX1	peroxiredoxin 1 [Source:HGNC Symbol;Acc:9352]	1020	254	-2.01	5e-05	0.00022229	yes	DOWN	Y	Y	Y	Y	Y	1036.83	972.7	279.66	235.91
TBIG053356	ENSG00000117448	AKR1A1	aldo-keto reductase family 1, member A1 (aldehyde reductase) [Source:HGNC Symbol;Acc:380]	131	115	-0.19	0.32265	0.452818	no	DOWN	N	N	N	N	N	143.9	108.78	117.3	114.89
TBIG053357	ENSG00000132780	NASP	nuclear autoantigenic sperm protein (histone-binding) [Source:HGNC Symbol;Acc:7644]	306	345	0.173	0.43495	0.566086	no	UP	N	N	N	N	N	287.94	311.37	355.59	340.54
TBIG053358	ENSG00000159588	CCDC17	coiled-coil domain containing 17 [Source:HGNC Symbol;Acc:26574]	0.791	0.951	0.266	0.52845	0.651447	no	UP	N	N	N	N	N	0.65	0.88	0.75	1.19
TBIG053359	ENSG00000159592	GPBP1L1	GC-rich promoter binding protein 1-like 1 [Source:HGNC Symbol;Acc:28843]	48.8	61.9	0.343	0.2514	0.373815	no	UP	N	N	N	N	N	42.72	53.27	60.14	65.03
TBIG053362	ENSG00000159596	TMEM69	transmembrane protein 69 [Source:HGNC Symbol;Acc:28035]	35.5	39.3	0.146	0.78025	0.853154	no	UP	N	N	N	N	N	34.69	34.97	42.61	36.97
TBIG053363	ENSG00000197429	IPP	intracisternal A particle-promoted polypeptide [Source:HGNC Symbol;Acc:6108]	12.3	8.19	-0.587	0.4145	0.547376	no	DOWN	N	N	N	N	N	10.55	13.77	9.76	6.78
TBIG053366	ENSG00000086015	MAST2	microtubule associated serine/threonine kinase 2 [Source:HGNC Symbol;Acc:19035]	12.5	12.6	0.0125	0.95155	0.970356	no	UP	N	N	N	N	N	11.41	12.85	11.1	14.54
TBIG053368	ENSG00000117461	PIK3R3	phosphoinositide-3-kinase, regulatory subunit 3 (gamma) [Source:HGNC Symbol;Acc:8981]	10	6.88	-0.541	0.0038	0.0111835	yes	DOWN	Y	Y	Y	Y	N	9.42	10.27	7.02	6.88
TBIG053372	ENSG00000117472	TSPAN1	tetraspanin 1 [Source:HGNC Symbol;Acc:20657]	0.0166	0.11	2.73	1	1	no	UP	N	N	N	N	Y	0.03	0	0.08	0.14
TBIG053374	ENSG00000085998	POMGNT1	protein O-linked mannose beta1,2-N-acetylglucosaminyltransferase [Source:HGNC Symbol;Acc:19139]	27.1	19.2	-0.496	0.04225	0.0901051	no	DOWN	N	Y	N	Y	N	29.22	23.18	20.17	18.78
TBIG053375	ENSG00000171357	LURAP1	leucine rich adaptor protein 1 [Source:HGNC Symbol;Acc:32327]	0.0275	0.0166	-0.725	1	1	no	DOWN	N	N	N	N	N	0	0.05	0.03	0
TBIG053376	ENSG00000085999	RAD54L	RAD54-like (S. cerevisiae) [Source:HGNC Symbol;Acc:9826]	20.4	10.2	-1	0.00185	0.00592326	yes	DOWN	Y	Y	Y	Y	Y	18.99	20.9	10.48	10.15
TBIG053377	ENSG00000132128	LRRC41	leucine rich repeat containing 41 [Source:HGNC Symbol;Acc:16917]	25.3	15.9	-0.67	0.00705	0.0193035	yes	DOWN	Y	Y	Y	Y	N	24.33	24.68	14.81	17.49
TBIG053378	ENSG00000173660	UQCRH	ubiquinol-cytochrome c reductase hinge protein [Source:HGNC Symbol;Acc:12590]	494	497	0.00934	0.95725	0.973945	no	UP	N	N	N	N	N	512.13	454.72	567.5	435.38
TBIG053379	ENSG00000117481	NSUN4	NOP2/Sun domain family, member 4 [Source:HGNC Symbol;Acc:31802]	16.5	8.58	-0.94	5e-05	0.00022229	yes	DOWN	Y	Y	Y	Y	N	16.27	15.8	8.39	8.96
TBIG053381	ENSG00000117480	FAAH	fatty acid amide hydrolase [Source:HGNC Symbol;Acc:3553]	0.577	1.93	1.74	0.0023	0.00718881	yes	UP	Y	Y	Y	Y	Y	0.51	0.61	1.3	2.65
TBIG053382	ENSG00000232022	RP5-1109J22.1	-	0.187	0.0458	-2.03	1	1	no	DOWN	N	N	N	N	Y	0.18	0.18	0.04	0.05
TBIG053388	ENSG00000079277	MKNK1	MAP kinase interacting serine/threonine kinase 1 [Source:HGNC Symbol;Acc:7110]	13.1	17.9	0.451	0.22175	0.343237	no	UP	N	N	N	N	N	13.11	12.32	15.87	20.16
TBIG053389	ENSG00000142961	MOB3C	MOB kinase activator 3C [Source:HGNC Symbol;Acc:29800]	4.46	4.57	0.0358	0.8949	0.932043	no	UP	N	N	N	N	N	4.35	4.3	4.94	4.29
TBIG053390	ENSG00000123472	ATPAF1	ATP synthase mitochondrial F1 complex assembly factor 1 [Source:HGNC Symbol;Acc:18803]	22.1	19.8	-0.158	0.58565	0.699734	no	DOWN	N	N	N	N	N	22.34	21.02	21.64	18.51
TBIG053391	ENSG00000159658	EFCAB14	EF-hand calcium binding domain 14 [Source:HGNC Symbol;Acc:29051]	9.47	8.78	-0.108	0.7519	0.833824	no	DOWN	N	N	N	N	N	8.75	9.72	8.65	9.1
TBIG053393	ENSG00000186118	TEX38	testis expressed 38 [Source:HGNC Symbol;Acc:29589]	0.146	0.112	-0.381	1	1	no	DOWN	N	N	N	N	N	0.13	0.16	0	0.23
TBIG053412	ENSG00000162367	TAL1	T-cell acute lymphocytic leukemia 1 [Source:HGNC Symbol;Acc:11556]	0	0.00685	inf	1	1	no	UP	N	N	N	N	Y	0	0	0.01	0
TBIG053414	ENSG00000123473	STIL	SCL/TAL1 interrupting locus [Source:HGNC Symbol;Acc:10879]	17.6	24.9	0.503	0.0069	0.0189474	yes	UP	Y	Y	Y	Y	N	15.66	18.91	25.44	24.87
TBIG053415	ENSG00000162368	CMPK1	cytidine monophosphate (UMP-CMP) kinase 1, cytosolic [Source:HGNC Symbol;Acc:18170]	106	105	-0.0157	0.93345	0.958209	no	DOWN	N	N	N	N	N	111.38	100.62	104.91	108.14
TBIG053417	ENSG00000186790	FOXE3	forkhead box E3 [Source:HGNC Symbol;Acc:3808]	0.0234	0.144	2.62	1	1	no	UP	N	N	N	N	Y	0	0.05	0	0.3
TBIG053419	ENSG00000186564	FOXD2	forkhead box D2 [Source:HGNC Symbol;Acc:3803]	0.768	1.13	0.553	0.0495	0.102659	no	UP	N	N	N	Y	N	0.69	0.81	1.07	1.24
TBIG053433	ENSG00000242267	SKINTL	Skint-like, pseudogene [Source:HGNC Symbol;Acc:33993]	0.511	0.443	-0.206	0.78805	0.8594	no	DOWN	N	N	N	N	N	0.44	0.56	0.32	0.59
TBIG053436	ENSG00000117834	SLC5A9	solute carrier family 5 (sodium/glucose cotransporter), member 9 [Source:HGNC Symbol;Acc:22146]	0.0111	0.0403	1.87	1	1	no	UP	N	N	N	N	Y	0.02	0	0.03	0.06
TBIG053437	ENSG00000132122	SPATA6	spermatogenesis associated 6 [Source:HGNC Symbol;Acc:18309]	0.0102	0	#NAME?	1	1	no	DOWN	N	N	N	N	Y	0.02	0	0	0
TBIG053443	ENSG00000186094	AGBL4	ATP/GTP binding protein-like 4 [Source:HGNC Symbol;Acc:25892]	0	0.031	inf	1	1	no	UP	N	N	N	N	Y	0	0	0.06	0
TBIG053461	ENSG00000142700	DMRTA2	DMRT-like family A2 [Source:HGNC Symbol;Acc:13908]	0	0.0426	inf	1	1	no	UP	N	N	N	N	Y	0	0	0	0.09
TBIG053462	ENSG00000185104	FAF1	Fas (TNFRSF6) associated factor 1 [Source:HGNC Symbol;Acc:3578]	33.2	47.7	0.521	0.00395	0.0115698	yes	UP	Y	Y	Y	Y	N	30.35	34.57	50.5	45.54
TBIG053469	ENSG00000123080	CDKN2C	cyclin-dependent kinase inhibitor 2C (p18, inhibits CDK4) [Source:HGNC Symbol;Acc:1789]	47.9	42.9	-0.156	0.4046	0.536829	no	DOWN	N	N	N	N	N	49.2	44.71	43.19	44.07
TBIG053471	ENSG00000204006	C1orf185	chromosome 1 open reading frame 185 [Source:HGNC Symbol;Acc:28096]	0	0.144	inf	1	1	no	UP	N	N	N	N	Y	0	0	0	0.3
TBIG053478	ENSG00000123091	RNF11	ring finger protein 11 [Source:HGNC Symbol;Acc:10056]	18.9	23.5	0.315	0.0918	0.170482	no	UP	N	N	N	N	N	20.86	16.61	21.78	25.73
TBIG053481	ENSG00000085831	TTC39A	tetratricopeptide repeat domain 39A [Source:HGNC Symbol;Acc:18657]	0.0283	0.0657	1.22	1	1	no	UP	N	N	N	N	Y	0.01	0.05	0	0.13
TBIG053483	ENSG00000085832	EPS15	epidermal growth factor receptor pathway substrate 15 [Source:HGNC Symbol;Acc:3419]	22.4	26.2	0.226	0.2086	0.328277	no	UP	N	N	N	N	N	18.64	25.69	27.05	25.98
TBIG053490	ENSG00000117859	OSBPL9	oxysterol binding protein-like 9 [Source:HGNC Symbol;Acc:16386]	40.9	46.8	0.193	0.54765	0.667979	no	UP	N	N	N	N	N	35.31	44.9	49.08	45.46
TBIG053494	ENSG00000078618	NRD1	nardilysin (N-arginine dibasic convertase) [Source:HGNC Symbol;Acc:7995]	61.5	70.4	0.195	0.44195	0.572661	no	UP	N	N	N	N	N	56.96	63.85	76.64	65.66
TBIG053500	ENSG00000169213	RAB3B	RAB3B, member RAS oncogene family [Source:HGNC Symbol;Acc:9778]	0.00708	0.077	3.44	1	1	no	UP	N	N	N	N	Y	0	0.01	0.11	0.05
TBIG053504	ENSG00000117862	TXNDC12	thioredoxin domain containing 12 (endoplasmic reticulum) [Source:HGNC Symbol;Acc:24626]	33.8	60.6	0.84	0.0016	0.00519832	yes	UP	Y	Y	Y	Y	N	35.62	30.91	64.34	58.23
TBIG053505	ENSG00000198841	KTI12	KTI12 homolog, chromatin associated (S. cerevisiae) [Source:HGNC Symbol;Acc:25160]	6.4	14.6	1.19	0.1082	0.195527	no	UP	N	N	N	N	Y	7.22	5.21	14.66	14.92
TBIG053508	ENSG00000134717	BTF3L4	basic transcription factor 3-like 4 [Source:HGNC Symbol;Acc:30547]	46	34.7	-0.405	0.25425	0.377144	no	DOWN	N	N	N	N	N	53.41	37.63	36.81	33.33
TBIG053509	ENSG00000157077	ZFYVE9	zinc finger, FYVE domain containing 9 [Source:HGNC Symbol;Acc:6775]	0.0133	0	#NAME?	1	1	no	DOWN	N	N	N	N	Y	0	0.03	0	0
TBIG053517	ENSG00000154222	CC2D1B	coiled-coil and C2 domain containing 1B [Source:HGNC Symbol;Acc:29386]	16.4	13.9	-0.234	0.4953	0.621377	no	DOWN	N	N	N	N	N	16.18	15.49	13.42	14.72
TBIG053519	ENSG00000085840	ORC1	origin recognition complex, subunit 1 [Source:HGNC Symbol;Acc:8487]	19.7	22.1	0.164	0.38715	0.52016	no	UP	N	N	N	N	N	17.93	20.41	22.74	21.86
TBIG053520	ENSG00000134748	PRPF38A	PRP38 pre-mRNA processing factor 38 (yeast) domain containing A [Source:HGNC Symbol;Acc:25930]	44.5	51.5	0.209	0.463	0.592536	no	UP	N	N	N	N	N	42.24	44.72	50.32	53.28
TBIG053521	ENSG00000134744	ZCCHC11	zinc finger, CCHC domain containing 11 [Source:HGNC Symbol;Acc:28981]	31.2	55.8	0.838	0.04655	0.0975236	no	UP	N	Y	N	Y	N	29.1	32	53.62	59.09
TBIG053524	ENSG00000116157	GPX7	glutathione peroxidase 7 [Source:HGNC Symbol;Acc:4559]	30	0.234	-7	0.00095	0.00325616	yes	DOWN	Y	Y	Y	Y	Y	34.63	23.87	0.21	0.26
TBIG053525	ENSG00000182183	FAM159A	family with sequence similarity 159, member A [Source:HGNC Symbol;Acc:28757]	11.1	13.2	0.251	0.3657	0.498667	no	UP	N	N	N	N	N	9.55	11.95	12.61	14.16
TBIG053526	ENSG00000162377	SELRC1	Sel1 repeat containing 1 [Source:HGNC Symbol;Acc:25716]	14	20.3	0.533	0.0068	0.0187019	yes	UP	Y	Y	Y	Y	N	13.73	13.7	20.98	20.05
TBIG053529	ENSG00000162378	ZYG11B	zyg-11 family member B, cell cycle regulator [Source:HGNC Symbol;Acc:25820]	4.93	0.533	-3.21	5e-05	0.00022229	yes	DOWN	Y	Y	Y	Y	Y	4.74	5.06	0.46	0.62
TBIG053533	ENSG00000203995	ZYG11A	zyg-11 family member A, cell cycle regulator [Source:HGNC Symbol;Acc:32058]	0.026	0	#NAME?	1	1	no	DOWN	N	N	N	N	Y	0.03	0.02	0	0
TBIG053535	ENSG00000121310	ECHDC2	enoyl CoA hydratase domain containing 2 [Source:HGNC Symbol;Acc:23408]	0.0424	0.0722	0.767	1	1	no	UP	N	N	N	N	N	0.01	0.08	0.12	0.02
TBIG053538	ENSG00000116171	SCP2	sterol carrier protein 2 [Source:HGNC Symbol;Acc:10606]	101	125	0.301	0.1228	0.216399	no	UP	N	N	N	N	N	101.01	100.89	135.35	117.79
TBIG053550	ENSG00000157184	CPT2	carnitine palmitoyltransferase 2 [Source:HGNC Symbol;Acc:2330]	8.51	5.3	-0.683	0.0679	0.133105	no	DOWN	N	N	N	N	N	7.97	8.63	4.78	5.94
TBIG053552	ENSG00000162384	C1orf123	chromosome 1 open reading frame 123 [Source:HGNC Symbol;Acc:26059]	53.7	29.3	-0.873	0.00035	0.0013345	yes	DOWN	Y	Y	Y	Y	N	57.28	47.64	29.64	29.74
TBIG053554	ENSG00000162385	MAGOH	mago-nashi homolog, proliferation-associated (Drosophila) [Source:HGNC Symbol;Acc:6815]	126	174	0.461	0.01685	0.0412104	yes	UP	Y	Y	N	Y	N	132.42	116.25	180.56	171.03
TBIG053557	ENSG00000157193	LRP8	low density lipoprotein receptor-related protein 8, apolipoprotein e receptor [Source:HGNC Symbol;Acc:6700]	15.8	25.8	0.711	0.0057	0.0160192	yes	UP	Y	Y	Y	Y	N	15.95	14.64	22.98	29.25
TBIG053567	ENSG00000174332	GLIS1	GLIS family zinc finger 1 [Source:HGNC Symbol;Acc:29525]	0	0.14	inf	1	1	no	UP	N	N	N	N	Y	0	0	0.1	0.19
TBIG053569	ENSG00000058804	TMEM48	transmembrane protein 48 [Source:HGNC Symbol;Acc:25525]	35.3	44.4	0.334	0.1101	0.198292	no	UP	N	N	N	N	N	33.25	36.54	48.14	41.91
TBIG053573	ENSG00000058799	YIPF1	Yip1 domain family, member 1 [Source:HGNC Symbol;Acc:25231]	13.4	21.4	0.676	0.0009	0.00310114	yes	UP	Y	Y	Y	Y	N	12.86	13.37	23.31	19.84
TBIG053574	ENSG00000211452	DIO1	deiodinase, iodothyronine, type I [Source:HGNC Symbol;Acc:2883]	0.0599	0.0897	0.583	1	1	no	UP	N	N	N	N	N	0	0.12	0.14	0.04
TBIG053575	ENSG00000081870	HSPB11	heat shock protein family B (small), member 11 [Source:HGNC Symbol;Acc:25019]	165	101	-0.71	0.0057	0.0160192	yes	DOWN	Y	Y	Y	Y	N	193.78	130.71	106.51	96.07
TBIG053576	ENSG00000116212	LRRC42	leucine rich repeat containing 42 [Source:HGNC Symbol;Acc:28792]	24.7	27.4	0.149	0.6545	0.758017	no	UP	N	N	N	N	N	23.05	25.05	28.08	27.22
TBIG053580	ENSG00000116209	TMEM59	transmembrane protein 59 [Source:HGNC Symbol;Acc:1239]	96.4	124	0.365	0.0571	0.11568	no	UP	N	N	N	N	N	108.28	81.82	129.86	121.22
TBIG053582	ENSG00000116205	TCEANC2	transcription elongation factor A (SII) N-terminal and central domain containing 2 [Source:HGNC Symbol;Acc:26494]	6.56	5.83	-0.17	0.4038	0.536113	no	DOWN	N	N	N	N	N	6.13	6.79	5.67	6.1
TBIG053586	ENSG00000212670	AL161915.1	Uncharacterized protein [Source:UniProtKB/TrEMBL;Acc:E7EM73]	1.12	1.45	0.371	0.6143	0.724577	no	UP	N	N	N	N	N	0.99	1.2	1.23	1.72
TBIG053587	ENSG00000157211	CDCP2	CUB domain containing protein 2 [Source:HGNC Symbol;Acc:27297]	0	0.0117	inf	1	1	no	UP	N	N	N	N	Y	0	0	0	0.02
TBIG053588	ENSG00000256407	CYB5RL	NADH-cytochrome b5 reductase-like; Uncharacterized protein [Source:UniProtKB/TrEMBL;Acc:F8VW03]	0.0622	0.0174	-1.83	1	1	no	DOWN	N	N	N	N	Y	0.06	0.06	0.03	0
TBIG053589	ENSG00000248835	AL357673.1	CDNA: FLJ21031 fis, clone CAE07336; HCG1780521; Uncharacterized protein [Source:UniProtKB/TrEMBL;Acc:Q9H7D2]	4.18	4.97	0.249	0.80015	0.868049	no	UP	N	N	N	N	N	4.18	4.01	4.44	5.64
TBIG053590	ENSG00000215883	CYB5RL	cytochrome b5 reductase-like [Source:HGNC Symbol;Acc:32220]	5.01	5.54	0.147	0.86445	0.912179	no	UP	N	N	N	N	N	4.07	5.65	4.79	6.45
TBIG053591	ENSG00000116221	MRPL37	mitochondrial ribosomal protein L37 [Source:HGNC Symbol;Acc:14034]	125	106	-0.236	0.3321	0.462975	no	DOWN	N	N	N	N	N	126.54	116.16	110.21	104.41
TBIG053592	ENSG00000157216	SSBP3	single stranded DNA binding protein 3 [Source:HGNC Symbol;Acc:15674]	27	65.1	1.27	0.00335	0.010024	yes	UP	Y	Y	Y	Y	Y	23.9	28.43	62.28	69.8
TBIG053593	ENSG00000198711	C1orf191	chromosome 1 open reading frame 191 [Source:HGNC Symbol;Acc:32328]	0.0914	0.295	1.69	1	1	no	UP	N	N	N	N	Y	0.05	0.13	0.22	0.38
TBIG053601	ENSG00000162390	ACOT11	acyl-CoA thioesterase 11 [Source:HGNC Symbol;Acc:18156]	1.52	0.0435	-5.13	0.2088	0.328388	no	DOWN	N	N	N	N	Y	1.41	1.53	0.09	0
TBIG053602	ENSG00000162391	FAM151A	family with sequence similarity 151, member A [Source:HGNC Symbol;Acc:25032]	0.533	0.0136	-5.29	0.2342	0.356703	no	DOWN	N	N	N	N	Y	0.49	0.54	0.03	0
TBIG053604	ENSG00000184313	MROH7	maestro heat-like repeat family member 7 [Source:HGNC Symbol;Acc:24802]	0.0193	0.0248	0.361	1	1	no	UP	N	N	N	N	N	0.03	0.01	0.02	0.03
TBIG053605	ENSG00000243725	TTC4	tetratricopeptide repeat domain 4 [Source:HGNC Symbol;Acc:12394]	22.2	30.8	0.474	0.0124	0.0315195	yes	UP	Y	Y	N	Y	N	20.96	22.32	32.3	29.9
TBIG053606	ENSG00000162396	PARS2	prolyl-tRNA synthetase 2, mitochondrial (putative) [Source:HGNC Symbol;Acc:30563]	3.08	3.69	0.264	0.249	0.371589	no	UP	N	N	N	N	N	2.62	3.37	3.69	3.8
TBIG053607	ENSG00000006555	TTC22	tetratricopeptide repeat domain 22 [Source:HGNC Symbol;Acc:26067]	0	0.0138	inf	1	1	no	UP	N	N	N	N	Y	0	0	0	0.03
TBIG053609	ENSG00000162398	C1orf177	chromosome 1 open reading frame 177 [Source:HGNC Symbol;Acc:26854]	0.85	4.91	2.53	5e-05	0.00022229	yes	UP	Y	Y	Y	Y	Y	0.81	0.84	5.08	4.83
TBIG053610	ENSG00000116133	DHCR24	24-dehydrocholesterol reductase [Source:HGNC Symbol;Acc:2859]	108	63.3	-0.773	5e-05	0.00022229	yes	DOWN	Y	Y	Y	Y	N	100.5	110.09	61.67	66.82
TBIG053617	ENSG00000162402	USP24	ubiquitin specific peptidase 24 [Source:HGNC Symbol;Acc:12623]	16.8	18.8	0.161	0.4932	0.619246	no	UP	N	N	N	N	N	13.97	19.21	20.47	17.64
TBIG053635	ENSG00000162407	PPAP2B	phosphatidic acid phosphatase type 2B [Source:HGNC Symbol;Acc:9229]	0.00814	0	#NAME?	1	1	no	DOWN	N	N	N	N	Y	0	0.02	0	0
TBIG053639	ENSG00000162409	PRKAA2	protein kinase, AMP-activated, alpha 2 catalytic subunit [Source:HGNC Symbol;Acc:9377]	0.0128	0	#NAME?	1	1	no	DOWN	N	N	N	N	Y	0.01	0.01	0	0
TBIG053640	ENSG00000187889	C1orf168	chromosome 1 open reading frame 168 [Source:HGNC Symbol;Acc:27295]	0	0.0124	inf	1	1	no	UP	N	N	N	N	Y	0	0	0.03	0
TBIG053642	ENSG00000157131	C8A	complement component 8, alpha polypeptide [Source:HGNC Symbol;Acc:1352]	0	0.0525	inf	1	1	no	UP	N	N	N	N	Y	0	0	0.06	0.05
TBIG053643	ENSG00000021852	C8B	complement component 8, beta polypeptide [Source:HGNC Symbol;Acc:1353]	0	12	inf	5e-05	0.00022229	yes	UP	Y	Y	Y	Y	Y	0	0	12.81	11.39
TBIG053646	ENSG00000173406	DAB1	Dab, reelin signal transducer, homolog 1 (Drosophila) [Source:HGNC Symbol;Acc:2661]	0	0.156	inf	1	1	no	UP	N	N	N	N	Y	0	0	0.18	0.14
TBIG053656	ENSG00000162600	OMA1	OMA1 zinc metallopeptidase homolog (S. cerevisiae) [Source:HGNC Symbol;Acc:29661]	52.6	37.2	-0.5	0.0407	0.0872062	no	DOWN	N	Y	N	Y	N	55.52	48.88	40.42	34.88
TBIG053659	ENSG00000184292	TACSTD2	tumor-associated calcium signal transducer 2 [Source:HGNC Symbol;Acc:11530]	0.0916	0.0768	-0.255	1	1	no	DOWN	N	N	N	N	N	0.09	0.09	0.07	0.08
TBIG053661	ENSG00000162601	MYSM1	Myb-like, SWIRM and MPN domains 1 [Source:HGNC Symbol;Acc:29401]	13.4	14.5	0.113	0.5522	0.6716	no	UP	N	N	N	N	N	13.87	12.75	14.71	14.53
TBIG053664	ENSG00000177606	JUN	jun proto-oncogene [Source:HGNC Symbol;Acc:6204]	9.86	21.2	1.11	5e-05	0.00022229	yes	UP	Y	Y	Y	Y	Y	10.13	9.03	18.1	25.02
TBIG053675	ENSG00000172456	FGGY	FGGY carbohydrate kinase domain containing [Source:HGNC Symbol;Acc:25610]	13.5	6.84	-0.98	0.0012	0.0040117	yes	DOWN	Y	Y	Y	Y	N	11.09	15.48	6.53	7.32
TBIG053679	ENSG00000134709	HOOK1	hook homolog 1 (Drosophila) [Source:HGNC Symbol;Acc:19884]	0.0687	0.0778	0.178	1	1	no	UP	N	N	N	N	N	0.01	0.13	0.1	0.05
TBIG053680	ENSG00000134716	CYP2J2	cytochrome P450, family 2, subfamily J, polypeptide 2 [Source:HGNC Symbol;Acc:2634]	0.0139	0	#NAME?	1	1	no	DOWN	N	N	N	N	Y	0	0.03	0	0
TBIG053687	ENSG00000162599	NFIA	nuclear factor I/A [Source:HGNC Symbol;Acc:7784]	2.17	2.07	-0.0686	0.83425	0.892131	no	DOWN	N	N	N	N	N	2.12	2.15	2.02	2.18
TBIG053694	ENSG00000162604	TM2D1	TM2 domain containing 1 [Source:HGNC Symbol;Acc:24142]	27.7	38.7	0.483	0.04435	0.0938381	no	UP	N	Y	N	Y	N	27.58	27.3	41.24	37.15
TBIG053696	ENSG00000132849	INADL	InaD-like (Drosophila) [Source:HGNC Symbol;Acc:28881]	1.13	0.0661	-4.1	0.19945	0.318059	no	DOWN	N	N	N	N	Y	1.09	1.14	0	0.13
TBIG053707	ENSG00000132854	KANK4	KN motif and ankyrin repeat domains 4 [Source:HGNC Symbol;Acc:27263]	0.00456	0	#NAME?	1	1	no	DOWN	N	N	N	N	Y	0.01	0	0	0
TBIG053709	ENSG00000162607	USP1	ubiquitin specific peptidase 1 [Source:HGNC Symbol;Acc:12607]	38.5	61.9	0.684	0.00025	0.000984529	yes	UP	Y	Y	Y	Y	N	36.29	39.98	63.62	61.12
TBIG053710	ENSG00000116641	DOCK7	dedicator of cytokinesis 7 [Source:HGNC Symbol;Acc:19190]	4.09	0.0144	-8.15	5e-05	0.00022229	yes	DOWN	Y	Y	Y	Y	Y	4.05	4.03	0.02	0.01
TBIG053712	ENSG00000132855	ANGPTL3	angiopoietin-like 3 [Source:HGNC Symbol;Acc:491]	0.185	0	#NAME?	1	1	no	DOWN	N	N	N	N	Y	0	0.36	0	0
TBIG053713	ENSG00000269624	AL138847.1	CDNA FLJ26506 fis, clone KDN07105; Uncharacterized protein [Source:UniProtKB/TrEMBL;Acc:Q6ZP49]	0.0164	0	#NAME?	1	1	no	DOWN	N	N	N	N	Y	0.03	0	0	0
TBIG053716	ENSG00000125703	ATG4C	autophagy related 4C, cysteine peptidase [Source:HGNC Symbol;Acc:16040]	10	9.71	-0.0487	0.8041	0.871055	no	DOWN	N	N	N	N	N	10.32	9.73	9.75	9.88
TBIG053732	ENSG00000088035	ALG6	ALG6, alpha-1,3-glucosyltransferase [Source:HGNC Symbol;Acc:23157]	33.9	20.6	-0.716	0.00095	0.00325616	yes	DOWN	Y	Y	Y	Y	N	36.59	31.31	19.83	21.98
TBIG053733	ENSG00000142856	ITGB3BP	integrin beta 3 binding protein (beta3-endonexin) [Source:HGNC Symbol;Acc:6157]	61.1	90.4	0.564	0.13475	0.233491	no	UP	N	N	N	N	N	73	49	95.11	86.76
TBIG053734	ENSG00000203965	EFCAB7	EF-hand calcium binding domain 7 [Source:HGNC Symbol;Acc:29379]	5.54	6.13	0.146	0.7967	0.865926	no	UP	N	N	N	N	N	5.61	5.34	5.47	6.88
TBIG053737	ENSG00000116652	DLEU2L	deleted in lymphocytic leukemia 2-like [Source:HGNC Symbol;Acc:13225]	0.315	0.382	0.279	1	1	no	UP	N	N	N	N	N	0.54	0.1	0.32	0.46
TBIG053738	ENSG00000079739	PGM1	phosphoglucomutase 1 [Source:HGNC Symbol;Acc:8905]	43.4	0	#NAME?	0.00775	0.0209506	yes	DOWN	Y	Y	Y	Y	Y	38.19	46.53	0	0
TBIG053750	ENSG00000162437	RAVER2	ribonucleoprotein, PTB-binding 2 [Source:HGNC Symbol;Acc:25577]	0.115	0.271	1.23	1	1	no	UP	N	N	N	N	Y	0.1	0.12	0.24	0.31
TBIG053751	ENSG00000162434	JAK1	Janus kinase 1 [Source:HGNC Symbol;Acc:6190]	46.1	83.8	0.864	5e-05	0.00022229	yes	UP	Y	Y	Y	Y	N	40.43	49.75	86.89	82.13
TBIG053762	ENSG00000162433	AK4	adenylate kinase 4 [Source:HGNC Symbol;Acc:363]	0.12	0.17	0.503	1	1	no	UP	N	N	N	N	N	0.15	0.08	0.33	0.01
TBIG053764	ENSG00000116675	DNAJC6	DnaJ (Hsp40) homolog, subfamily C, member 6 [Source:HGNC Symbol;Acc:15469]	24.3	2.73	-3.15	5e-05	0.00022229	yes	DOWN	Y	Y	Y	Y	Y	22.15	25.39	2.41	3.1
TBIG053768	ENSG00000116678	LEPR	leptin receptor [Source:HGNC Symbol;Acc:6554]	5.51	2.04	-1.43	0.00035	0.0013345	yes	DOWN	Y	Y	Y	Y	Y	5.99	5.02	1.95	2.17
TBIG053769	ENSG00000213625	LEPROT	leptin receptor overlapping transcript [Source:HGNC Symbol;Acc:29477]	21.4	7.62	-1.49	0.00015	0.00062186	yes	DOWN	Y	Y	Y	Y	Y	18.73	23.72	7.71	7.78
TBIG053774	ENSG00000184588	PDE4B	phosphodiesterase 4B, cAMP-specific [Source:HGNC Symbol;Acc:8781]	11.4	6.03	-0.917	5e-05	0.00022229	yes	DOWN	Y	Y	Y	Y	N	10.93	11.42	6.1	6.09
TBIG053777	ENSG00000118473	SGIP1	SH3-domain GRB2-like (endophilin) interacting protein 1 [Source:HGNC Symbol;Acc:25412]	0.0925	0	#NAME?	1	1	no	DOWN	N	N	N	N	Y	0.14	0.05	0	0
TBIG053779	ENSG00000248458	AL139147.1	Uncharacterized protein [Source:UniProtKB/TrEMBL;Acc:F5H5J5]	0.113	0.132	0.222	1	1	no	UP	N	N	N	N	N	0.12	0.1	0.15	0.12
TBIG053784	ENSG00000152763	WDR78	WD repeat domain 78 [Source:HGNC Symbol;Acc:26252]	0.286	0.145	-0.983	1	1	no	DOWN	N	N	N	N	N	0.35	0.21	0.12	0.17
TBIG053786	ENSG00000198160	MIER1	mesoderm induction early response 1 homolog (Xenopus laevis) [Source:HGNC Symbol;Acc:29657]	14.9	21.1	0.504	0.00885	0.0234619	yes	UP	Y	Y	Y	Y	N	14.6	14.99	20.46	22.24
TBIG053787	ENSG00000116704	SLC35D1	solute carrier family 35 (UDP-glucuronic acid/UDP-N-acetylgalactosamine dual transporter), member D1 [Source:HGNC Symbol;Acc:20800]	15.2	8.5	-0.837	5e-05	0.00022229	yes	DOWN	Y	Y	Y	Y	N	13.35	16.79	8.81	8.43
TBIG053788	ENSG00000203963	C1orf141	chromosome 1 open reading frame 141 [Source:HGNC Symbol;Acc:32044]	0.0314	0	#NAME?	1	1	no	DOWN	N	N	N	N	Y	0.06	0	0	0
TBIG053790	ENSG00000162594	IL23R	interleukin 23 receptor [Source:HGNC Symbol;Acc:19100]	0.235	0	#NAME?	1	1	no	DOWN	N	N	N	N	Y	0.23	0.23	0	0
TBIG053795	ENSG00000081985	IL12RB2	interleukin 12 receptor, beta 2 [Source:HGNC Symbol;Acc:5972]	15.4	46.5	1.6	5e-05	0.00022229	yes	UP	Y	Y	Y	Y	Y	12.4	17.82	46.2	48.07
TBIG053796	ENSG00000142864	SERBP1	SERPINE1 mRNA binding protein 1 [Source:HGNC Symbol;Acc:17860]	297	336	0.176	0.4118	0.544509	no	UP	N	N	N	N	N	290.36	292.09	341	335.53
TBIG053803	ENSG00000116717	GADD45A	growth arrest and DNA-damage-inducible, alpha [Source:HGNC Symbol;Acc:4095]	15.4	7.15	-1.11	5e-05	0.00022229	yes	DOWN	Y	Y	Y	Y	Y	16.8	13.37	6.38	8.1
TBIG053804	ENSG00000172380	GNG12	guanine nucleotide binding protein (G protein), gamma 12 [Source:HGNC Symbol;Acc:19663]	0.0295	0.00866	-1.77	1	1	no	DOWN	N	N	N	N	Y	0.01	0.04	0	0.02
TBIG053811	ENSG00000116729	WLS	wntless homolog (Drosophila) [Source:HGNC Symbol;Acc:30238]	0.0334	0	#NAME?	1	1	no	DOWN	N	N	N	N	Y	0.06	0	0	0
TBIG053819	ENSG00000024526	DEPDC1	DEP domain containing 1 [Source:HGNC Symbol;Acc:22949]	0.0489	0	#NAME?	1	1	no	DOWN	N	N	N	N	Y	0.07	0.02	0	0
TBIG053826	ENSG00000033122	LRRC7	leucine rich repeat containing 7 [Source:HGNC Symbol;Acc:18531]	0.103	0.176	0.775	1	1	no	UP	N	N	N	N	N	0.11	0.1	0.2	0.16
TBIG053831	ENSG00000066557	LRRC40	leucine rich repeat containing 40 [Source:HGNC Symbol;Acc:26004]	20.2	24.5	0.284	0.1254	0.220163	no	UP	N	N	N	N	N	22.89	17.37	24.38	25.06
TBIG053833	ENSG00000116754	SRSF11	serine/arginine-rich splicing factor 11 [Source:HGNC Symbol;Acc:10782]	169	182	0.109	0.637	0.743608	no	UP	N	N	N	N	N	163.47	169.11	185.58	180.27
TBIG053835	ENSG00000118454	ANKRD13C	ankyrin repeat domain 13C [Source:HGNC Symbol;Acc:25374]	9.96	13.4	0.43	0.0438	0.0928334	no	UP	N	Y	N	Y	N	9.79	9.96	13.14	14
TBIG053836	ENSG00000197568	HHLA3	HERV-H LTR-associating 3 [Source:HGNC Symbol;Acc:4906]	14.1	12.5	-0.182	0.41175	0.544501	no	DOWN	N	N	N	N	N	13.51	14.04	11.87	13.32
TBIG053838	ENSG00000116761	CTH	cystathionase (cystathionine gamma-lyase) [Source:HGNC Symbol;Acc:2501]	3.7	2.77	-0.418	0.11875	0.210554	no	DOWN	N	N	N	N	N	3.77	3.48	2.72	2.88
TBIG053841	ENSG00000229051	RP5-952N6.1	-	0.0234	0.65	4.8	0.09865	0.180836	no	UP	N	N	N	N	Y	0.02	0.02	0.75	0.57
TBIG053843	ENSG00000050628	PTGER3	prostaglandin E receptor 3 (subtype EP3) [Source:HGNC Symbol;Acc:9595]	0.126	24	7.58	5e-05	0.00022229	yes	UP	Y	Y	Y	Y	Y	0.16	0.09	23.48	25.13
TBIG053847	ENSG00000132485	ZRANB2	zinc finger, RAN-binding domain containing 2 [Source:HGNC Symbol;Acc:13058]	26.7	34.4	0.364	0.14545	0.248371	no	UP	N	N	N	N	N	29.34	23.77	38.01	31.47
TBIG053868	ENSG00000162620	LRRIQ3	leucine-rich repeats and IQ motif containing 3 [Source:HGNC Symbol;Acc:28318]	1.61	0.793	-1.02	0.0048	0.0137432	yes	DOWN	Y	Y	Y	Y	Y	1.83	1.39	0.69	0.91
TBIG053869	ENSG00000254685	FPGT	fucose-1-phosphate guanylyltransferase [Source:HGNC Symbol;Acc:3825]	11.5	7.16	-0.686	0.00635	0.0175699	yes	DOWN	Y	Y	Y	Y	N	12.56	10.52	7.19	7.27
TBIG053870	ENSG00000259030	FPGT-TNNI3K	FPGT-TNNI3K readthrough [Source:HGNC Symbol;Acc:42952]	0.0885	0.0292	-1.6	1	1	no	DOWN	N	N	N	N	Y	0.14	0.03	0.06	0
TBIG053871	ENSG00000116783	TNNI3K	TNNI3 interacting kinase [Source:HGNC Symbol;Acc:19661]	0.207	0.0311	-2.73	1	1	no	DOWN	N	N	N	N	Y	0.18	0.23	0	0.06
TBIG053874	ENSG00000162621	LRRC53	leucine rich repeat containing 53 [Source:HGNC Symbol;Acc:25255]	0.915	0	#NAME?	0.0771	0.147738	no	DOWN	N	N	N	N	Y	1.01	0.8	0	0
TBIG053875	ENSG00000178965	C1orf173	chromosome 1 open reading frame 173 [Source:HGNC Symbol;Acc:25346]	3.56	0.366	-3.28	5e-05	0.00022229	yes	DOWN	Y	Y	Y	Y	Y	3.22	3.72	0.34	0.4
TBIG053877	ENSG00000116791	CRYZ	crystallin, zeta (quinone reductase) [Source:HGNC Symbol;Acc:2419]	26	33.9	0.383	0.2212	0.342695	no	UP	N	N	N	N	N	28.42	23.18	35.49	33.13
TBIG053878	ENSG00000162623	TYW3	tRNA-yW synthesizing protein 3 homolog (S. cerevisiae) [Source:HGNC Symbol;Acc:24757]	25.5	29.2	0.198	0.4427	0.573272	no	UP	N	N	N	N	N	26.55	23.81	30.98	28
TBIG053882	ENSG00000162624	LHX8	LIM homeobox 8 [Source:HGNC Symbol;Acc:28838]	0.0156	0	#NAME?	1	1	no	DOWN	N	N	N	N	Y	0	0.03	0	0
TBIG053885	ENSG00000137968	SLC44A5	solute carrier family 44, member 5 [Source:HGNC Symbol;Acc:28524]	0.0639	0.00804	-2.99	1	1	no	DOWN	N	N	N	N	Y	0.12	0.01	0.02	0
TBIG053891	ENSG00000117054	ACADM	acyl-CoA dehydrogenase, C-4 to C-12 straight chain [Source:HGNC Symbol;Acc:89]	101	91.9	-0.136	0.60095	0.713191	no	DOWN	N	N	N	N	N	107.6	91.87	98.22	86.88
TBIG053893	ENSG00000137955	RABGGTB	Rab geranylgeranyltransferase, beta subunit [Source:HGNC Symbol;Acc:9796]	79.4	107	0.426	0.1748	0.288205	no	UP	N	N	N	N	N	79.11	78.8	107.39	109.24
TBIG053897	ENSG00000057468	MSH4	mutS homolog 4 (E. coli) [Source:HGNC Symbol;Acc:7327]	0.0304	0.2	2.72	1	1	no	UP	N	N	N	N	Y	0.01	0.05	0.25	0.16
TBIG053902	ENSG00000184005	ST6GALNAC3	ST6 (alpha-N-acetyl-neuraminyl-2,3-beta-galactosyl-1,3)-N-acetylgalactosaminide alpha-2,6-sialyltransferase 3 [Source:HGNC Symbol;Acc:19343]	0.343	0	#NAME?	1	1	no	DOWN	N	N	N	N	Y	0.41	0.27	0	0
TBIG053911	ENSG00000142892	PIGK	phosphatidylinositol glycan anchor biosynthesis, class K [Source:HGNC Symbol;Acc:8965]	23.1	26.9	0.222	0.3928	0.525806	no	UP	N	N	N	N	N	26.72	19.01	29.54	24.81
TBIG053914	ENSG00000154027	AK5	adenylate kinase 5 [Source:HGNC Symbol;Acc:365]	0.00657	0.0819	3.64	1	1	no	UP	N	N	N	N	Y	0.01	0	0.17	0
TBIG053918	ENSG00000036549	ZZZ3	zinc finger, ZZ-type containing 3 [Source:HGNC Symbol;Acc:24523]	14.8	19	0.357	0.0995	0.182151	no	UP	N	N	N	N	N	14.67	14.66	20.07	18.28
TBIG053921	ENSG00000077254	USP33	ubiquitin specific peptidase 33 [Source:HGNC Symbol;Acc:20059]	27.8	27.6	-0.012	0.9521	0.970655	no	DOWN	N	N	N	N	N	26.1	28.99	26.63	29.03
TBIG053923	ENSG00000180488	FAM73A	family with sequence similarity 73, member A [Source:HGNC Symbol;Acc:24741]	1.21	2.1	0.794	0.00475	0.0136159	yes	UP	Y	Y	Y	Y	N	1.05	1.34	2.04	2.2
TBIG053929	ENSG00000162614	NEXN	nexilin (F actin binding protein) [Source:HGNC Symbol;Acc:29557]	0.222	2.43	3.46	5e-05	0.00022229	yes	UP	Y	Y	Y	Y	Y	0.27	0.17	2.9	1.98
TBIG053930	ENSG00000162613	FUBP1	far upstream element (FUSE) binding protein 1 [Source:HGNC Symbol;Acc:4004]	140	119	-0.237	0.2949	0.423058	no	DOWN	N	N	N	N	N	141.9	134.35	120.38	120.35
TBIG053931	ENSG00000162616	DNAJB4	DnaJ (Hsp40) homolog, subfamily B, member 4 [Source:HGNC Symbol;Acc:14886]	5.67	8.91	0.652	0.00925	0.024407	yes	UP	Y	Y	Y	Y	N	6.09	5.13	9.58	8.37
TBIG053932	ENSG00000137960	GIPC2	GIPC PDZ domain containing family, member 2 [Source:HGNC Symbol;Acc:18177]	0.0166	0.0599	1.85	1	1	no	UP	N	N	N	N	Y	0	0.03	0.1	0.02
TBIG053938	ENSG00000237413	RP11-183M13.1	-	0	0.0134	inf	1	1	no	UP	N	N	N	N	Y	0	0	0.03	0
TBIG053942	ENSG00000137959	IFI44L	interferon-induced protein 44-like [Source:HGNC Symbol;Acc:17817]	11.4	35.5	1.64	5e-05	0.00022229	yes	UP	Y	Y	Y	Y	Y	10.11	12.4	37.42	34.34
TBIG053943	ENSG00000137965	IFI44	interferon-induced protein 44 [Source:HGNC Symbol;Acc:16938]	30.2	91.3	1.6	5e-05	0.00022229	yes	UP	Y	Y	Y	Y	Y	31.78	28.17	96.44	88.73
TBIG053947	ENSG00000162618	ELTD1	EGF, latrophilin and seven transmembrane domain containing 1 [Source:HGNC Symbol;Acc:20822]	0.288	0	#NAME?	1	1	no	DOWN	N	N	N	N	Y	0.37	0.19	0	0
TBIG053966	ENSG00000117114	LPHN2	latrophilin 2 [Source:HGNC Symbol;Acc:18582]	15.2	46	1.6	5e-05	0.00022229	yes	UP	Y	Y	Y	Y	Y	14.04	15.91	49.12	44.01
TBIG053982	ENSG00000137941	TTLL7	tubulin tyrosine ligase-like family, member 7 [Source:HGNC Symbol;Acc:26242]	0	0.00455	inf	1	1	no	UP	N	N	N	N	Y	0	0	0	0.01
TBIG053986	ENSG00000142875	PRKACB	protein kinase, cAMP-dependent, catalytic, beta [Source:HGNC Symbol;Acc:9381]	63.4	57.4	-0.143	0.4483	0.578279	no	DOWN	N	N	N	N	N	66	60.35	59.04	57.18
TBIG053990	ENSG00000203943	SAMD13	sterile alpha motif domain containing 13 [Source:HGNC Symbol;Acc:24582]	8.2	0.973	-3.07	5e-05	0.00022229	yes	DOWN	Y	Y	Y	Y	Y	9.81	6.51	0.99	0.99
TBIG053991	ENSG00000249237	RP11-376N17.4	-	0.0548	0	#NAME?	1	1	no	DOWN	N	N	N	N	Y	0	0.1	0	0
TBIG053992	ENSG00000240520	UOX	urate oxidase, pseudogene [Source:HGNC Symbol;Acc:12575]	0	0.0431	inf	1	1	no	UP	N	N	N	N	Y	0	0	0.09	0
TBIG053993	ENSG00000137976	DNASE2B	deoxyribonuclease II beta [Source:HGNC Symbol;Acc:28875]	0.0209	0	#NAME?	1	1	no	DOWN	N	N	N	N	Y	0.04	0	0	0
TBIG053994	ENSG00000117133	RPF1	ribosome production factor 1 homolog (S. cerevisiae) [Source:HGNC Symbol;Acc:30350]	48.1	71.3	0.569	0.0018	0.00577066	yes	UP	Y	Y	Y	Y	N	53.54	41.26	76.27	67.52
TBIG053995	ENSG00000174021	GNG5	guanine nucleotide binding protein (G protein), gamma 5 [Source:HGNC Symbol;Acc:4408]	199	307	0.627	0.00165	0.00533969	yes	UP	Y	Y	Y	Y	N	198.94	187.23	305.47	316.17
TBIG053996	ENSG00000122432	SPATA1	spermatogenesis associated 1 [Source:HGNC Symbol;Acc:14682]	1.33	1.82	0.449	0.68735	0.784203	no	UP	N	N	N	N	N	1.68	0.94	2.92	0.74
TBIG053997	ENSG00000117151	CTBS	chitobiase, di-N-acetyl- [Source:HGNC Symbol;Acc:2496]	10.1	18	0.826	0.0867	0.162848	no	UP	N	N	N	N	N	10.15	10.03	18.73	17.6
TBIG053998	ENSG00000180869	C1orf180	chromosome 1 open reading frame 180 [Source:HGNC Symbol;Acc:26647]	0	0.0859	inf	1	1	no	UP	N	N	N	N	Y	0	0	0.13	0.05
TBIG054000	ENSG00000117155	SSX2IP	synovial sarcoma, X breakpoint 2 interacting protein [Source:HGNC Symbol;Acc:16509]	6.54	37.1	2.5	5e-05	0.00022229	yes	UP	Y	Y	Y	Y	Y	6.09	6.75	39.86	34.66
TBIG054002	ENSG00000171517	LPAR3	lysophosphatidic acid receptor 3 [Source:HGNC Symbol;Acc:14298]	0.0565	14.3	7.98	0.00085	0.00294613	yes	UP	Y	Y	Y	Y	Y	0.01	0.1	13.93	14.95
TBIG054003	ENSG00000153898	MCOLN2	mucolipin 2 [Source:HGNC Symbol;Acc:13357]	47	21.4	-1.13	5e-05	0.00022229	yes	DOWN	Y	Y	Y	Y	Y	44.25	48.42	21.66	21.68
TBIG054004	ENSG00000162643	WDR63	WD repeat domain 63 [Source:HGNC Symbol;Acc:30711]	2.72	0.209	-3.71	0.02375	0.0553345	no	DOWN	N	Y	N	Y	Y	2.55	2.78	0.19	0.23
TBIG054005	ENSG00000055732	MCOLN3	mucolipin 3 [Source:HGNC Symbol;Acc:13358]	0.0587	0.0111	-2.4	1	1	no	DOWN	N	N	N	N	Y	0.05	0.07	0	0.02
TBIG054007	ENSG00000097096	SYDE2	synapse defective 1, Rho GTPase, homolog 2 (C. elegans) [Source:HGNC Symbol;Acc:25841]	0.0207	0	#NAME?	1	1	no	DOWN	N	N	N	N	Y	0.03	0.01	0	0
TBIG054008	ENSG00000162642	C1orf52	chromosome 1 open reading frame 52 [Source:HGNC Symbol;Acc:24871]	16	29.3	0.877	0.0001	0.000427641	yes	UP	Y	Y	Y	Y	N	15.7	15.45	29.32	29.66
TBIG054010	ENSG00000142867	BCL10	B-cell CLL/lymphoma 10 [Source:HGNC Symbol;Acc:989]	7.44	10.2	0.45	0.0242	0.0562026	no	UP	N	Y	N	Y	N	6.52	8.11	10.18	10.34
TBIG054013	ENSG00000153904	DDAH1	dimethylarginine dimethylaminohydrolase 1 [Source:HGNC Symbol;Acc:2715]	0.04	0	#NAME?	1	1	no	DOWN	N	N	N	N	Y	0.04	0.04	0	0
TBIG054015	ENSG00000142871	CYR61	cysteine-rich, angiogenic inducer, 61 [Source:HGNC Symbol;Acc:2654]	0.354	0.0434	-3.03	1	1	no	DOWN	N	N	N	N	Y	0.28	0.42	0.03	0.06
TBIG054018	ENSG00000117174	ZNHIT6	zinc finger, HIT-type containing 6 [Source:HGNC Symbol;Acc:26089]	8.03	22.7	1.5	5e-05	0.00022229	yes	UP	Y	Y	Y	Y	Y	7.35	8.4	22.64	22.98
TBIG054019	ENSG00000171502	COL24A1	collagen, type XXIV, alpha 1 [Source:HGNC Symbol;Acc:20821]	0.0144	0.0106	-0.438	1	1	no	DOWN	N	N	N	N	N	0.02	0.01	0	0.02
TBIG054022	ENSG00000122417	ODF2L	outer dense fiber of sperm tails 2-like [Source:HGNC Symbol;Acc:29225]	2.5	11.8	2.23	5e-05	0.00022229	yes	UP	Y	Y	Y	Y	Y	2.34	2.64	13.01	10.78
TBIG054024	ENSG00000137975	CLCA2	chloride channel accessory 2 [Source:HGNC Symbol;Acc:2016]	0.00546	0	#NAME?	1	1	no	DOWN	N	N	N	N	Y	0.01	0	0	0
TBIG054032	ENSG00000097033	SH3GLB1	SH3-domain GRB2-like endophilin B1 [Source:HGNC Symbol;Acc:10833]	43.3	52.6	0.281	0.23255	0.354934	no	UP	N	N	N	N	N	44	41.14	54.92	50.9
TBIG054034	ENSG00000183291	2018-09-15	Homo sapiens 15 kDa selenoprotein (SEP15), transcript variant 2, mRNA. [Source:RefSeq mRNA;Acc:NM_203341]	164	242	0.56	0.0035	0.0104123	yes	UP	Y	Y	Y	Y	N	172.85	152.59	264.34	224.89
TBIG054035	ENSG00000153936	HS2ST1	heparan sulfate 2-O-sulfotransferase 1 [Source:HGNC Symbol;Acc:5193]	15.5	22	0.504	0.02255	0.0530088	no	UP	N	Y	N	Y	N	15.35	15.45	21.92	22.52
TBIG054038	ENSG00000267561	HS2ST1	Heparan sulfate 2-O-sulfotransferase 1 [Source:UniProtKB/TrEMBL;Acc:K7EP71]	0	0.0229	inf	1	1	no	UP	N	N	N	N	Y	0	0	0	0.05
TBIG054043	ENSG00000143013	LMO4	LIM domain only 4 [Source:HGNC Symbol;Acc:6644]	82.8	448	2.43	5e-05	0.00022229	yes	UP	Y	Y	Y	Y	Y	86.5	75.85	442.1	466.02
TBIG054050	ENSG00000237505	RP11-76N22.2	-	0.035	0.087	1.31	1	1	no	UP	N	N	N	N	Y	0.07	0	0.06	0.12
TBIG054052	ENSG00000065243	PKN2	protein kinase N2 [Source:HGNC Symbol;Acc:9406]	7.71	9.9	0.361	0.2089	0.328461	no	UP	N	N	N	N	N	8.69	6.65	8.26	11.76
TBIG054055	ENSG00000137947	GTF2B	general transcription factor IIB [Source:HGNC Symbol;Acc:4648]	56.8	51.1	-0.152	0.4092	0.541942	no	DOWN	N	N	N	N	N	62.7	49.26	52.51	50.6
TBIG054057	ENSG00000137944	CCBL2	cysteine conjugate-beta lyase 2 [Source:HGNC Symbol;Acc:33238]	33.7	21	-0.685	0.00645	0.0177988	yes	DOWN	Y	Y	Y	Y	N	36.03	30.84	20.28	22.06
TBIG054058	ENSG00000213516	RBMXL1	RNA binding motif protein, X-linked-like 1 [Source:HGNC Symbol;Acc:25073]	8.96	5.68	-0.657	0.0294	0.0661272	no	DOWN	N	Y	N	Y	N	8.28	9.38	5.82	5.65
TBIG054059	ENSG00000117226	GBP3	guanylate binding protein 3 [Source:HGNC Symbol;Acc:4184]	3.1	11.9	1.94	5e-05	0.00022229	yes	UP	Y	Y	Y	Y	Y	3.03	3.01	12.24	11.74
TBIG054061	ENSG00000117228	GBP1	guanylate binding protein 1, interferon-inducible [Source:HGNC Symbol;Acc:4182]	33.5	56.6	0.755	5e-05	0.00022229	yes	UP	Y	Y	Y	Y	N	32.03	33.54	57.06	56.76
TBIG054063	ENSG00000162645	GBP2	guanylate binding protein 2, interferon-inducible [Source:HGNC Symbol;Acc:4183]	143	139	-0.0479	0.80925	0.874486	no	DOWN	N	N	N	N	N	135.89	143.71	147.37	131.85
TBIG054065	ENSG00000162654	GBP4	guanylate binding protein 4 [Source:HGNC Symbol;Acc:20480]	3.91	24.6	2.65	5e-05	0.00022229	yes	UP	Y	Y	Y	Y	Y	3.71	4.05	24.94	25.06
TBIG054066	ENSG00000154451	GBP5	guanylate binding protein 5 [Source:HGNC Symbol;Acc:19895]	7.83	29.7	1.92	5e-05	0.00022229	yes	UP	Y	Y	Y	Y	Y	8.03	7.36	29.87	30.1
TBIG054070	ENSG00000183347	GBP6	guanylate binding protein family, member 6 [Source:HGNC Symbol;Acc:25395]	0	0.11	inf	1	1	no	UP	N	N	N	N	Y	0	0	0.02	0.2
TBIG054072	ENSG00000225492	GBP1P1	guanylate binding protein 1, interferon-inducible pseudogene 1 [Source:HGNC Symbol;Acc:39561]	0.0956	0.728	2.93	0.0078	0.0210627	yes	UP	Y	Y	Y	Y	Y	0.13	0.06	0.9	0.57
TBIG054073	ENSG00000197147	LRRC8B	leucine rich repeat containing 8 family, member B [Source:HGNC Symbol;Acc:30692]	1.19	1.23	0.0556	0.9183	0.947541	no	UP	N	N	N	N	N	0.87	1.45	1.71	0.76
TBIG054076	ENSG00000171488	LRRC8C	leucine rich repeat containing 8 family, member C [Source:HGNC Symbol;Acc:25075]	14	21.7	0.636	0.0091	0.0240472	yes	UP	Y	Y	Y	Y	N	13.46	14.31	22.16	21.8
TBIG054080	ENSG00000171492	LRRC8D	leucine rich repeat containing 8 family, member D [Source:HGNC Symbol;Acc:16992]	18.6	32.2	0.791	0.006	0.0167026	yes	UP	Y	Y	Y	Y	N	16.63	19.88	33.93	30.95
TBIG054083	ENSG00000162664	ZNF326	zinc finger protein 326 [Source:HGNC Symbol;Acc:14104]	22.6	25.9	0.2	0.3101	0.439148	no	UP	N	N	N	N	N	21.92	22.63	27.8	24.46
TBIG054088	ENSG00000233593	RP4-665J23.1	-	0.209	0.2	-0.0597	1	1	no	DOWN	N	N	N	N	N	0.16	0.25	0.09	0.32
TBIG054091	ENSG00000122482	ZNF644	zinc finger protein 644 [Source:HGNC Symbol;Acc:29222]	20.6	29.5	0.518	0.06605	0.130264	no	UP	N	N	N	N	N	22.14	18.99	28.31	31.51
TBIG054093	ENSG00000162669	HFM1	HFM1, ATP-dependent DNA helicase homolog (S. cerevisiae) [Source:HGNC Symbol;Acc:20193]	0	0.0128	inf	1	1	no	UP	N	N	N	N	Y	0	0	0.03	0
TBIG054096	ENSG00000097046	CDC7	cell division cycle 7 [Source:HGNC Symbol;Acc:1745]	36.7	57.9	0.657	0.0002	0.000804562	yes	UP	Y	Y	Y	Y	N	36.94	35.93	59.61	57.58
TBIG054100	ENSG00000069702	TGFBR3	transforming growth factor, beta receptor III [Source:HGNC Symbol;Acc:11774]	5.96	8	0.426	0.02995	0.0671807	no	UP	N	Y	N	Y	N	5.38	6.36	7.41	8.79
TBIG054107	ENSG00000189195	BTBD8	BTB (POZ) domain containing 8 [Source:HGNC Symbol;Acc:21019]	0	0.176	inf	1	1	no	UP	N	N	N	N	Y	0	0	0.22	0.14
TBIG054110	ENSG00000069712	KIAA1107	KIAA1107 [Source:HGNC Symbol;Acc:29192]	0	0.686	inf	5e-05	0.00022229	yes	UP	Y	Y	Y	Y	Y	0	0	0.8	0.58
TBIG054112	ENSG00000203910	C1orf146	chromosome 1 open reading frame 146 [Source:HGNC Symbol;Acc:24032]	0.0736	0.0861	0.227	1	1	no	UP	N	N	N	N	N	0.07	0.07	0	0.18
TBIG054113	ENSG00000233125	ACTBP12	actin, beta pseudogene 12 [Source:HGNC Symbol;Acc:150]	0	0.112	inf	1	1	no	UP	N	N	N	N	Y	0	0	0.14	0.08
TBIG054115	ENSG00000174842	GLMN	glomulin, FKBP associated protein [Source:HGNC Symbol;Acc:14373]	17.9	26.4	0.566	0.065	0.128625	no	UP	N	N	N	N	N	18.36	17.28	27.08	26.41
TBIG054116	ENSG00000122484	RPAP2	RNA polymerase II associated protein 2 [Source:HGNC Symbol;Acc:25791]	9.96	11.7	0.238	0.48405	0.611301	no	UP	N	N	N	N	N	10.17	9.53	11.16	12.5
TBIG054119	ENSG00000162676	GFI1	growth factor independent 1 transcription repressor [Source:HGNC Symbol;Acc:4237]	15.6	33	1.08	5e-05	0.00022229	yes	UP	Y	Y	Y	Y	Y	16.09	14.06	32.02	34.68
TBIG054120	ENSG00000067208	EVI5	ecotropic viral integration site 5 [Source:HGNC Symbol;Acc:3501]	0.0245	0.0152	-0.691	1	1	no	DOWN	N	N	N	N	N	0.01	0.03	0.02	0.01
TBIG054127	ENSG00000122406	RPL5	ribosomal protein L5 [Source:HGNC Symbol;Acc:10360]	1220	1070	-0.191	0.34865	0.480566	no	DOWN	N	N	N	N	N	1188.9	1199.43	1148.22	1004.8
TBIG054131	ENSG00000154511	FAM69A	family with sequence similarity 69, member A [Source:HGNC Symbol;Acc:32213]	6.88	4.93	-0.482	0.01795	0.0435213	yes	DOWN	Y	Y	N	Y	N	6.31	7.34	5.25	4.71
TBIG054133	ENSG00000229052	RP11-386I23.1	-	0.0074	0.0347	2.23	1	1	no	UP	N	N	N	N	Y	0	0.01	0.02	0.06
TBIG054140	ENSG00000143033	MTF2	metal response element binding transcription factor 2 [Source:HGNC Symbol;Acc:29535]	26.6	45.4	0.77	0.00015	0.00062186	yes	UP	Y	Y	Y	Y	N	26.74	25.86	47.03	44.68
TBIG054141	ENSG00000117500	TMED5	transmembrane emp24 protein transport domain containing 5 [Source:HGNC Symbol;Acc:24251]	34.1	34.7	0.0223	0.9325	0.957444	no	UP	N	N	N	N	N	36.12	31.78	34.8	35.27
TBIG054142	ENSG00000122483	CCDC18	coiled-coil domain containing 18 [Source:HGNC Symbol;Acc:30370]	16.7	18	0.111	0.81545	0.879546	no	UP	N	N	N	N	N	15.71	16.76	17.73	18.53
TBIG054147	ENSG00000117505	DR1	down-regulator of transcription 1, TBP-binding (negative cofactor 2) [Source:HGNC Symbol;Acc:3017]	42.9	74.9	0.802	5e-05	0.00022229	yes	UP	Y	Y	Y	Y	N	44.95	39.75	70.71	81.04
TBIG054150	ENSG00000137942	FNBP1L	formin binding protein 1-like [Source:HGNC Symbol;Acc:20851]	0	0.538	inf	5e-05	0.00022229	yes	UP	Y	Y	Y	Y	Y	0	0	0.5	0.58
TBIG054152	ENSG00000137936	BCAR3	breast cancer anti-estrogen resistance 3 [Source:HGNC Symbol;Acc:973]	0.592	0.147	-2.01	0.00735	0.0200183	yes	DOWN	Y	Y	Y	Y	Y	0.85	0.29	0.16	0.14
TBIG054154	ENSG00000230439	RP11-488P3.1	-	0.294	0.0534	-2.46	1	1	no	DOWN	N	N	N	N	Y	0.35	0.23	0.03	0.08
TBIG054157	ENSG00000067334	DNTTIP2	deoxynucleotidyltransferase, terminal, interacting protein 2 [Source:HGNC Symbol;Acc:24013]	38.8	47.2	0.283	0.2243	0.346142	no	UP	N	N	N	N	N	36.86	39.15	53.75	41.22
TBIG054158	ENSG00000023909	GCLM	glutamate-cysteine ligase, modifier subunit [Source:HGNC Symbol;Acc:4312]	8.32	10.2	0.3	0.19545	0.313055	no	UP	N	N	N	N	N	9.06	7.51	9.93	10.79
TBIG054170	ENSG00000137962	ARHGAP29	Rho GTPase activating protein 29 [Source:HGNC Symbol;Acc:30207]	0.0383	0.00915	-2.07	1	1	no	DOWN	N	N	N	N	Y	0.05	0.03	0	0.02
TBIG054178	ENSG00000117528	ABCD3	ATP-binding cassette, sub-family D (ALD), member 3 [Source:HGNC Symbol;Acc:67]	22.9	24.7	0.111	0.5531	0.67217	no	UP	N	N	N	N	N	21.67	23.75	24.88	25.03
TBIG054179	ENSG00000117525	F3	coagulation factor III (thromboplastin, tissue factor) [Source:HGNC Symbol;Acc:3541]	0.173	0.0163	-3.41	1	1	no	DOWN	N	N	N	N	Y	0.12	0.22	0	0.03
TBIG054188	ENSG00000117519	CNN3	calponin 3, acidic [Source:HGNC Symbol;Acc:2157]	0.113	0	#NAME?	1	1	no	DOWN	N	N	N	N	Y	0.15	0.07	0	0
TBIG054190	ENSG00000172339	ALG14	ALG14, UDP-N-acetylglucosaminyltransferase subunit [Source:HGNC Symbol;Acc:28287]	5.04	5.29	0.0716	0.77635	0.850925	no	UP	N	N	N	N	N	5.83	4.12	5.83	4.92
TBIG054198	ENSG00000122481	RWDD3	RWD domain containing 3 [Source:HGNC Symbol;Acc:21393]	0.514	1.59	1.63	0.00685	0.0188268	yes	UP	Y	Y	Y	Y	Y	0.37	0.64	1.8	1.41
TBIG054218	ENSG00000117569	PTBP2	polypyrimidine tract binding protein 2 [Source:HGNC Symbol;Acc:17662]	16.2	17.5	0.118	0.6497	0.754084	no	UP	N	N	N	N	N	17.79	14.38	19.25	16.24
TBIG054221	ENSG00000188641	DPYD	dihydropyrimidine dehydrogenase [Source:HGNC Symbol;Acc:3012]	8.57	10.1	0.243	0.2445	0.367793	no	UP	N	N	N	N	N	8.29	8.63	10.54	9.96
TBIG054237	ENSG00000162627	SNX7	sorting nexin 7 [Source:HGNC Symbol;Acc:14971]	24.1	8.97	-1.43	5e-05	0.00022229	yes	DOWN	Y	Y	Y	Y	Y	28.49	19.21	9.26	8.81
TBIG054239	ENSG00000232825	RP5-896L10.1	-	0	0.0143	inf	1	1	no	UP	N	N	N	N	Y	0	0	0	0.03
TBIG054241	ENSG00000117600	LPPR4	Lipid phosphate phosphatase-related protein type 4 [Source:UniProtKB/Swiss-Prot;Acc:Q7Z2D5]	0.0626	0	#NAME?	1	1	no	DOWN	N	N	N	N	Y	0.07	0.06	0	0
TBIG054244	ENSG00000099260	PALMD	palmdelphin [Source:HGNC Symbol;Acc:15846]	5.29	0	#NAME?	5e-05	0.00022229	yes	DOWN	Y	Y	Y	Y	Y	5.7	4.64	0	0
TBIG054246	ENSG00000156869	FRRS1	ferric-chelate reductase 1 [Source:HGNC Symbol;Acc:27622]	2.29	2.46	0.104	0.72725	0.816462	no	UP	N	N	N	N	N	1.95	2.57	2.36	2.63
TBIG054251	ENSG00000162688	AGL	amylo-alpha-1, 6-glucosidase, 4-alpha-glucanotransferase [Source:HGNC Symbol;Acc:321]	9.83	9.26	-0.0873	0.6374	0.744005	no	DOWN	N	N	N	N	N	10.03	9.56	9.19	9.48
TBIG054253	ENSG00000117620	SLC35A3	solute carrier family 35 (UDP-N-acetylglucosamine (UDP-GlcNAc) transporter), member A3 [Source:HGNC Symbol;Acc:11023]	9.76	14.1	0.533	0.02665	0.060975	no	UP	N	Y	N	Y	N	9.38	10.11	14.01	14.57
TBIG054256	ENSG00000261254	RP4-714D9.5	-	0.445	0.451	0.0199	1	1	no	UP	N	N	N	N	N	0.47	0.42	0.41	0.51
TBIG054257	ENSG00000156875	HIAT1	hippocampus abundant transcript 1 [Source:HGNC Symbol;Acc:23363]	33.7	52.3	0.635	0.00605	0.0168304	yes	UP	Y	Y	Y	Y	N	34.66	32.31	54.88	51.11
TBIG054258	ENSG00000241073	RP4-714D9.2	-	0.226	1.49	2.72	0.51135	0.635379	no	UP	N	N	N	N	Y	0.56	0	0	3.07
TBIG054259	ENSG00000156876	SASS6	spindle assembly 6 homolog (C. elegans) [Source:HGNC Symbol;Acc:25403]	10.9	15.2	0.484	0.1517	0.256666	no	UP	N	N	N	N	N	11.64	9.99	14.37	16.23
TBIG054261	ENSG00000122435	TRMT13	tRNA methyltransferase 13 homolog (S. cerevisiae) [Source:HGNC Symbol;Acc:25502]	12.3	19	0.628	0.01775	0.0431381	yes	UP	Y	Y	N	Y	N	12.07	12.33	17.67	20.58
TBIG054262	ENSG00000122477	LRRC39	leucine rich repeat containing 39 [Source:HGNC Symbol;Acc:28228]	0.36	2.01	2.48	0.0718	0.139268	no	UP	N	N	N	N	Y	0.46	0.26	1.84	2.2
TBIG054263	ENSG00000137992	DBT	dihydrolipoamide branched chain transacylase E2 [Source:HGNC Symbol;Acc:2698]	7.91	6.32	-0.325	0.1249	0.21941	no	DOWN	N	N	N	N	N	6.92	8.76	6.42	6.33
TBIG054268	ENSG00000137996	RTCA	RNA 3'-terminal phosphate cyclase [Source:HGNC Symbol;Acc:17981]	25.5	35.8	0.487	0.0101	0.0263904	yes	UP	Y	Y	N	Y	N	25.44	24.82	36.57	35.6
TBIG054271	ENSG00000223906	RP5-837M10.2	-	0.0707	0	#NAME?	1	1	no	DOWN	N	N	N	N	Y	0.14	0	0	0
TBIG054272	ENSG00000079335	CDC14A	cell division cycle 14A [Source:HGNC Symbol;Acc:1718]	2.77	1.95	-0.505	0.05935	0.119669	no	DOWN	N	N	N	N	N	2.92	2.53	1.7	2.24
TBIG054276	ENSG00000181656	GPR88	G protein-coupled receptor 88 [Source:HGNC Symbol;Acc:4539]	0	0.0136	inf	1	1	no	UP	N	N	N	N	Y	0	0	0	0.03
TBIG054280	ENSG00000162692	VCAM1	vascular cell adhesion molecule 1 [Source:HGNC Symbol;Acc:12663]	10.6	0	#NAME?	5e-05	0.00022229	yes	DOWN	Y	Y	Y	Y	Y	10.04	10.84	0	0
TBIG054281	ENSG00000162694	EXTL2	exostosin-like glycosyltransferase 2 [Source:HGNC Symbol;Acc:3516]	9.75	9.19	-0.0852	0.6782	0.77701	no	DOWN	N	N	N	N	N	9.98	9.41	8.94	9.64
TBIG054282	ENSG00000162695	SLC30A7	solute carrier family 30 (zinc transporter), member 7 [Source:HGNC Symbol;Acc:19306]	4.78	9.02	0.916	0.00095	0.00325616	yes	UP	Y	Y	Y	Y	N	4.22	5.28	9.79	8.49
TBIG054284	ENSG00000117543	DPH5	DPH5 homolog (S. cerevisiae) [Source:HGNC Symbol;Acc:24270]	28.2	26.1	-0.114	0.6805	0.778633	no	DOWN	N	N	N	N	N	30	25.34	29.32	23.37
TBIG054285	ENSG00000269175	AC093157.1	Uncharacterized protein [Source:UniProtKB/TrEMBL;Acc:M0QYT2]	4.94	5.16	0.0634	0.8929	0.931295	no	UP	N	N	N	N	N	5.04	4.74	5.81	4.61
TBIG054287	ENSG00000233184	RP11-421L21.3	-	6.3	9.28	0.559	0.2715	0.396632	no	UP	N	N	N	N	N	6.58	5.85	9.73	9.06
TBIG054292	ENSG00000170989	S1PR1	sphingosine-1-phosphate receptor 1 [Source:HGNC Symbol;Acc:3165]	44.8	4.1	-3.45	5e-05	0.00022229	yes	DOWN	Y	Y	Y	Y	Y	45.98	41.58	3.81	4.54
TBIG054293	ENSG00000260940	RP4-575N6.5	-	1.73	0.087	-4.32	0.2463	0.36939	no	DOWN	N	N	N	N	Y	2.5	0.94	0.17	0
TBIG054313	ENSG00000185946	RNPC3	RNA-binding region (RNP1, RRM) containing 3 [Source:HGNC Symbol;Acc:18666]	13.7	13.5	-0.0172	0.9459	0.966569	no	DOWN	N	N	N	N	N	13.62	13.47	13.37	13.85
TBIG054314	ENSG00000240038	AMY2B	amylase, alpha 2B (pancreatic) [Source:HGNC Symbol;Acc:478]	3.09	4.02	0.38	0.3914	0.524273	no	UP	N	N	N	N	N	2.92	3.18	3.97	4.15
TBIG054339	ENSG00000198890	PRMT6	protein arginine methyltransferase 6 [Source:HGNC Symbol;Acc:18241]	5.17	17.9	1.79	5e-05	0.00022229	yes	UP	Y	Y	Y	Y	Y	5.52	4.61	17.43	18.83
TBIG054343	ENSG00000134215	VAV3	vav 3 guanine nucleotide exchange factor [Source:HGNC Symbol;Acc:12659]	0	0.0484	inf	1	1	no	UP	N	N	N	N	Y	0	0	0.07	0.02
TBIG054348	ENSG00000085491	SLC25A24	solute carrier family 25 (mitochondrial carrier; phosphate carrier), member 24 [Source:HGNC Symbol;Acc:20662]	26.6	20.9	-0.352	0.0555	0.112902	no	DOWN	N	N	N	N	N	30.13	23.04	20.56	21.61
TBIG054359	ENSG00000162636	FAM102B	family with sequence similarity 102, member B [Source:HGNC Symbol;Acc:27637]	8.39	59.7	2.83	5e-05	0.00022229	yes	UP	Y	Y	Y	Y	Y	8.01	8.65	60.31	60.57
TBIG054360	ENSG00000162639	HENMT1	HEN1 methyltransferase homolog 1 (Arabidopsis) [Source:HGNC Symbol;Acc:26400]	68.2	116	0.765	5e-05	0.00022229	yes	UP	Y	Y	Y	Y	N	70.45	64.21	120.28	114.33
TBIG054361	ENSG00000134186	PRPF38B	PRP38 pre-mRNA processing factor 38 (yeast) domain containing B [Source:HGNC Symbol;Acc:25512]	40.2	70.5	0.811	0.0002	0.000804562	yes	UP	Y	Y	Y	Y	N	38.25	41.03	66.71	75.41
TBIG054362	ENSG00000143107	FNDC7	fibronectin type III domain containing 7 [Source:HGNC Symbol;Acc:26668]	0	0.00851	inf	1	1	no	UP	N	N	N	N	Y	0	0	0	0.02
TBIG054364	ENSG00000116266	STXBP3	syntaxin binding protein 3 [Source:HGNC Symbol;Acc:11446]	32.7	37.3	0.19	0.34535	0.477243	no	UP	N	N	N	N	N	32.13	32.9	38.09	37
TBIG054366	ENSG00000162641	AKNAD1	AKNA domain containing 1 [Source:HGNC Symbol;Acc:28398]	0	0.0103	inf	1	1	no	UP	N	N	N	N	Y	0	0	0	0.02
TBIG054368	ENSG00000121957	GPSM2	G-protein signaling modulator 2 [Source:HGNC Symbol;Acc:29501]	15.7	18.5	0.238	0.54195	0.663509	no	UP	N	N	N	N	N	16.29	14.54	19.14	18.31
TBIG054369	ENSG00000121940	CLCC1	chloride channel CLIC-like 1 [Source:HGNC Symbol;Acc:29675]	13.8	13.7	-0.00831	0.98365	0.989904	no	DOWN	N	N	N	N	N	12.35	14.86	14.58	13.12
TBIG054370	ENSG00000085433	WDR47	WD repeat domain 47 [Source:HGNC Symbol;Acc:29141]	8.94	4.96	-0.849	5e-05	0.00022229	yes	DOWN	Y	Y	Y	Y	N	8.52	9.1	4.93	5.1
TBIG054375	ENSG00000197780	TAF13	TAF13 RNA polymerase II, TATA box binding protein (TBP)-associated factor, 18kDa [Source:HGNC Symbol;Acc:11546]	24.5	32.3	0.397	0.0464	0.0972918	no	UP	N	Y	N	Y	N	21.31	27.06	32.68	32.37
TBIG054376	ENSG00000215717	TMEM167B	transmembrane protein 167B [Source:HGNC Symbol;Acc:30187]	15.4	22.1	0.516	0.00585	0.0163736	yes	UP	Y	Y	Y	Y	N	14.32	16.42	22.57	22.19
TBIG054380	ENSG00000179902	C1orf194	chromosome 1 open reading frame 194 [Source:HGNC Symbol;Acc:32331]	0.027	0.123	2.18	1	1	no	UP	N	N	N	N	Y	0	0.05	0.18	0.07
TBIG054381	ENSG00000116299	KIAA1324	KIAA1324 [Source:HGNC Symbol;Acc:29618]	0.0111	0.0773	2.8	1	1	no	UP	N	N	N	N	Y	0.01	0.01	0.13	0.03
TBIG054383	ENSG00000031698	SARS	seryl-tRNA synthetase [Source:HGNC Symbol;Acc:10537]	85.5	79.2	-0.11	0.56955	0.685748	no	DOWN	N	N	N	N	N	76.27	90.19	83.69	76.44
TBIG054384	ENSG00000143126	CELSR2	cadherin, EGF LAG seven-pass G-type receptor 2 [Source:HGNC Symbol;Acc:3231]	0.0155	0.0267	0.787	1	1	no	UP	N	N	N	N	N	0.02	0.01	0.01	0.04
TBIG054385	ENSG00000134222	PSRC1	proline/serine-rich coiled-coil 1 [Source:HGNC Symbol;Acc:24472]	16.9	14.2	-0.258	0.22375	0.345682	no	DOWN	N	N	N	N	N	17.82	14.84	12.47	16.33
TBIG054386	ENSG00000221986	MYBPHL	myosin binding protein H-like [Source:HGNC Symbol;Acc:30434]	0.0167	0	#NAME?	1	1	no	DOWN	N	N	N	N	Y	0.03	0	0	0
TBIG054387	ENSG00000134243	SORT1	sortilin 1 [Source:HGNC Symbol;Acc:11186]	0.0969	10.9	6.81	5e-05	0.00022229	yes	UP	Y	Y	Y	Y	Y	0.11	0.08	10.55	11.49
TBIG054388	ENSG00000143106	PSMA5	proteasome (prosome, macropain) subunit, alpha type, 5 [Source:HGNC Symbol;Acc:9534]	196	225	0.198	0.29245	0.420276	no	UP	N	N	N	N	N	180.47	202.96	250.8	202.66
TBIG054389	ENSG00000143028	SYPL2	synaptophysin-like 2 [Source:HGNC Symbol;Acc:27638]	0.00739	0.0399	2.43	1	1	no	UP	N	N	N	N	Y	0	0.01	0	0.08
TBIG054390	ENSG00000162650	ATXN7L2	ataxin 7-like 2 [Source:HGNC Symbol;Acc:28713]	3.23	6.59	1.03	0.00015	0.00062186	yes	UP	Y	Y	Y	Y	Y	3.23	3	6.2	7.21
TBIG054391	ENSG00000174151	CYB561D1	cytochrome b561 family, member D1 [Source:HGNC Symbol;Acc:26804]	3.1	5.3	0.773	0.0003	0.00116034	yes	UP	Y	Y	Y	Y	N	3.06	2.95	5.38	5.41
TBIG054392	ENSG00000181754	AMIGO1	adhesion molecule with Ig-like domain 1 [Source:HGNC Symbol;Acc:20824]	0.0105	0.0115	0.133	1	1	no	UP	N	N	N	N	N	0	0.02	0	0.02
TBIG054393	ENSG00000156097	GPR61	G protein-coupled receptor 61 [Source:HGNC Symbol;Acc:13300]	0.12	0.884	2.88	0.05485	0.111912	no	UP	N	N	N	N	Y	0.21	0.02	0.95	0.85
TBIG054395	ENSG00000065135	GNAI3	guanine nucleotide binding protein (G protein), alpha inhibiting activity polypeptide 3 [Source:HGNC Symbol;Acc:4387]	50.4	54.1	0.104	0.57605	0.690939	no	UP	N	N	N	N	N	57.35	42.74	54.83	54.69
TBIG054399	ENSG00000134183	GNAT2	guanine nucleotide binding protein (G protein), alpha transducing activity polypeptide 2 [Source:HGNC Symbol;Acc:4394]	0.153	0.128	-0.254	1	1	no	DOWN	N	N	N	N	N	0.15	0.15	0.14	0.12
TBIG054400	ENSG00000116337	AMPD2	adenosine monophosphate deaminase 2 [Source:HGNC Symbol;Acc:469]	15.6	33.8	1.11	5e-05	0.00022229	yes	UP	Y	Y	Y	Y	Y	14.73	15.5	31.03	37.41
TBIG054403	ENSG00000168765	GSTM4	glutathione S-transferase mu 4 [Source:HGNC Symbol;Acc:4636]	2.52	10.6	2.08	5e-05	0.00022229	yes	UP	Y	Y	Y	Y	Y	2.13	2.77	10.97	10.54
TBIG054404	ENSG00000213366	GSTM2	glutathione S-transferase mu 2 (muscle) [Source:HGNC Symbol;Acc:4634]	0	1.48	inf	5e-05	0.00022229	yes	UP	Y	Y	Y	Y	Y	0	0	1.53	1.47
TBIG054407	ENSG00000134201	GSTM5	glutathione S-transferase mu 5 [Source:HGNC Symbol;Acc:4637]	0	0.0129	inf	1	1	no	UP	N	N	N	N	Y	0	0	0.03	0
TBIG054409	ENSG00000134202	GSTM3	glutathione S-transferase mu 3 (brain) [Source:HGNC Symbol;Acc:4635]	0.0308	0	#NAME?	1	1	no	DOWN	N	N	N	N	Y	0	0.06	0	0
TBIG054415	ENSG00000184371	CSF1	colony stimulating factor 1 (macrophage) [Source:HGNC Symbol;Acc:2432]	6.96	50.8	2.87	5e-05	0.00022229	yes	UP	Y	Y	Y	Y	Y	6.32	7.11	45.32	57.79
TBIG054416	ENSG00000168710	AHCYL1	adenosylhomocysteinase-like 1 [Source:HGNC Symbol;Acc:344]	38.1	64.9	0.768	5e-05	0.00022229	yes	UP	Y	Y	Y	Y	N	34.69	40.15	64.45	66.79
TBIG054417	ENSG00000143093	STRIP1	striatin interacting protein 1 [Source:HGNC Symbol;Acc:25916]	13.5	15.9	0.238	0.2483	0.370993	no	UP	N	N	N	N	N	11.95	14.42	15.36	16.95
TBIG054418	ENSG00000258686	RP4-773N10.5	-	0.341	0.498	0.545	1	1	no	UP	N	N	N	N	N	0.31	0.36	0.54	0.47
TBIG054422	ENSG00000186150	UBL4B	ubiquitin-like 4B [Source:HGNC Symbol;Acc:32309]	0	0.0192	inf	1	1	no	UP	N	N	N	N	Y	0	0	0.04	0
TBIG054423	ENSG00000197106	SLC6A17	solute carrier family 6, member 17 [Source:HGNC Symbol;Acc:31399]	0	0.00447	inf	1	1	no	UP	N	N	N	N	Y	0	0	0.01	0
TBIG054427	ENSG00000116396	KCNC4	potassium voltage-gated channel, Shaw-related subfamily, member 4 [Source:HGNC Symbol;Acc:6236]	2.02	1.67	-0.269	0.3931	0.526151	no	DOWN	N	N	N	N	N	1.85	2.05	1.51	1.9
TBIG054429	ENSG00000227963	RP5-1074L1.1	-	0.093	0.281	1.59	1	1	no	UP	N	N	N	N	Y	0.04	0.14	0.33	0.24
TBIG054430	ENSG00000162775	RBM15	RNA binding motif protein 15 [Source:HGNC Symbol;Acc:14959]	9.74	11.8	0.28	0.1514	0.256334	no	UP	N	N	N	N	N	8.69	10.29	12.04	11.92
TBIG054431	ENSG00000168679	SLC16A4	solute carrier family 16, member 4 (monocarboxylic acid transporter 5) [Source:HGNC Symbol;Acc:10925]	0.376	0.341	-0.144	1	1	no	DOWN	N	N	N	N	N	0.31	0.44	0.22	0.47
TBIG054439	ENSG00000177301	KCNA2	potassium voltage-gated channel, shaker-related subfamily, member 2 [Source:HGNC Symbol;Acc:6220]	0.125	1.02	3.03	0.00015	0.00062186	yes	UP	Y	Y	Y	Y	Y	0.09	0.15	1.03	1.03
TBIG054442	ENSG00000177272	KCNA3	potassium voltage-gated channel, shaker-related subfamily, member 3 [Source:HGNC Symbol;Acc:6221]	17.2	13.4	-0.362	0.05475	0.111763	no	DOWN	N	N	N	N	N	14.82	19.04	13.1	14.16
TBIG054446	ENSG00000143119	CD53	CD53 molecule [Source:HGNC Symbol;Acc:1686]	150	249	0.735	5e-05	0.00022229	yes	UP	Y	Y	Y	Y	N	152.19	142.32	261.89	243.94
TBIG054447	ENSG00000261654	RP11-96K19.4	-	0.285	1.04	1.86	5e-05	0.00022229	yes	UP	Y	Y	Y	Y	Y	0.22	0.36	0.86	1.25
TBIG054449	ENSG00000121931	LRIF1	ligand dependent nuclear receptor interacting factor 1 [Source:HGNC Symbol;Acc:30299]	1.75	7.56	2.11	5e-05	0.00022229	yes	UP	Y	Y	Y	Y	Y	1.36	2.07	8.27	6.95
TBIG054452	ENSG00000156171	DRAM2	DNA-damage regulated autophagy modulator 2 [Source:HGNC Symbol;Acc:28769]	33.8	34.2	0.0167	0.95955	0.975642	no	UP	N	N	N	N	N	34.51	32.39	36.63	32.68
TBIG054453	ENSG00000134255	CEPT1	choline/ethanolamine phosphotransferase 1 [Source:HGNC Symbol;Acc:24289]	25.9	44.3	0.774	0.02415	0.0561287	no	UP	N	Y	N	Y	N	25.62	25.83	47.79	42.02
TBIG054454	ENSG00000162777	DENND2D	DENN/MADD domain containing 2D [Source:HGNC Symbol;Acc:26192]	1.89	227	6.91	5e-05	0.00022229	yes	UP	Y	Y	Y	Y	Y	1.99	1.7	233.14	224.97
TBIG054455	ENSG00000064886	CHI3L2	chitinase 3-like 2 [Source:HGNC Symbol;Acc:1933]	0	0.664	inf	5e-05	0.00022229	yes	UP	Y	Y	Y	Y	Y	0	0	0.57	0.78
TBIG054461	ENSG00000173947	PIFO	primary cilia formation [Source:HGNC Symbol;Acc:27009]	0.129	0	#NAME?	1	1	no	DOWN	N	N	N	N	Y	0.06	0.19	0	0
TBIG054464	ENSG00000227179	PGCP1	progastricsin (pepsinogen C) pseudogene 1 [Source:HGNC Symbol;Acc:39503]	0	0.0247	inf	1	1	no	UP	N	N	N	N	Y	0	0	0	0.09
TBIG054465	ENSG00000085465	OVGP1	oviductal glycoprotein 1, 120kDa [Source:HGNC Symbol;Acc:8524]	0.183	0.994	2.44	0.00115	0.00386548	yes	UP	Y	Y	Y	Y	Y	0.19	0.17	0.83	1.19
TBIG054466	ENSG00000260948	RP11-552M11.8	-	0.196	0.381	0.959	1	1	no	UP	N	N	N	N	N	0.23	0.16	0.35	0.42
TBIG054468	ENSG00000243960	RP11-552M11.4	-	1.37	9.11	2.74	0.42755	0.559878	no	UP	N	N	N	N	Y	0.83	1.9	9.72	8.67
TBIG054469	ENSG00000116455	WDR77	WD repeat domain 77 [Source:HGNC Symbol;Acc:29652]	37.3	54.9	0.559	0.3025	0.431354	no	UP	N	N	N	N	N	36.65	36.08	56.43	55.31
TBIG054471	ENSG00000116459	ATP5F1	ATP synthase, H+ transporting, mitochondrial Fo complex, subunit B1 [Source:HGNC Symbol;Acc:840]	440	408	-0.109	0.65135	0.755289	no	DOWN	N	N	N	N	N	518.13	344.07	441.68	382.23
TBIG054472	ENSG00000143110	C1orf162	chromosome 1 open reading frame 162 [Source:HGNC Symbol;Acc:28344]	1.06	3.04	1.52	0.0005	0.00183994	yes	UP	Y	Y	Y	Y	Y	1.16	0.91	2.64	3.5
TBIG054473	ENSG00000121933	ADORA3	adenosine A3 receptor [Source:HGNC Symbol;Acc:268]	0.257	0.368	0.522	1	1	no	UP	N	N	N	N	N	0.23	0.27	0.56	0.18
TBIG054475	ENSG00000116473	RAP1A	RAP1A, member of RAS oncogene family [Source:HGNC Symbol;Acc:9855]	112	217	0.954	5e-05	0.00022229	yes	UP	Y	Y	Y	Y	N	109.72	111.07	213.82	223.66
TBIG054479	ENSG00000197852	FAM212B	family with sequence similarity 212, member B [Source:HGNC Symbol;Acc:28045]	0.473	0.39	-0.278	1	1	no	DOWN	N	N	N	N	N	0.54	0.38	0.36	0.43
TBIG054481	ENSG00000064703	DDX20	DEAD (Asp-Glu-Ala-Asp) box polypeptide 20 [Source:HGNC Symbol;Acc:2743]	9.38	10.2	0.115	0.83125	0.890234	no	UP	N	N	N	N	N	9.76	8.8	10.74	9.8
TBIG054482	ENSG00000171385	KCND3	potassium voltage-gated channel, Shal-related subfamily, member 3 [Source:HGNC Symbol;Acc:6239]	0	0.0174	inf	1	1	no	UP	N	N	N	N	Y	0	0	0.02	0.01
TBIG054491	ENSG00000143079	CTTNBP2NL	CTTNBP2 N-terminal like [Source:HGNC Symbol;Acc:25330]	0.983	0.88	-0.161	0.50115	0.626679	no	DOWN	N	N	N	N	N	0.98	0.96	0.87	0.9
TBIG054493	ENSG00000248201	RP4-671G15.3	-	0.0673	0.0573	-0.233	1	1	no	DOWN	N	N	N	N	N	0.13	0	0.11	0
TBIG054494	ENSG00000134245	WNT2B	wingless-type MMTV integration site family, member 2B [Source:HGNC Symbol;Acc:12781]	0.09	0.114	0.346	1	1	no	UP	N	N	N	N	N	0.08	0.1	0.1	0.13
TBIG054495	ENSG00000007341	ST7L	suppression of tumorigenicity 7 like [Source:HGNC Symbol;Acc:18441]	6.61	10.3	0.644	0.2864	0.413507	no	UP	N	N	N	N	N	6.2	6.82	9.66	11.15
TBIG054496	ENSG00000116489	CAPZA1	capping protein (actin filament) muscle Z-line, alpha 1 [Source:HGNC Symbol;Acc:1488]	194	198	0.0268	0.89205	0.931088	no	UP	N	N	N	N	N	209.26	174.42	203.02	196.97
TBIG054500	ENSG00000155363	MOV10	Mov10, Moloney leukemia virus 10, homolog (mouse) [Source:HGNC Symbol;Acc:7200]	88	71.7	-0.296	0.32215	0.452219	no	DOWN	N	N	N	N	N	76.8	94.36	72.42	73.47
TBIG054502	ENSG00000155366	RHOC	ras homolog family member C [Source:HGNC Symbol;Acc:669]	184	189	0.0356	0.8549	0.906363	no	UP	N	N	N	N	N	207.6	146.83	198.33	184.55
TBIG054503	ENSG00000155367	PPM1J	protein phosphatase, Mg2+/Mn2+ dependent, 1J [Source:HGNC Symbol;Acc:20785]	0.0232	0	#NAME?	1	1	no	DOWN	N	N	N	N	Y	0	0.05	0	0
TBIG054505	ENSG00000184599	FAM19A3	family with sequence similarity 19 (chemokine (C-C motif)-like), member A3 [Source:HGNC Symbol;Acc:21590]	0	0.0255	inf	1	1	no	UP	N	N	N	N	Y	0	0	0.05	0
TBIG054510	ENSG00000155380	SLC16A1	solute carrier family 16, member 1 (monocarboxylic acid transporter 1) [Source:HGNC Symbol;Acc:10922]	34.9	47.9	0.457	0.0128	0.0324295	yes	UP	Y	Y	N	Y	N	29.78	39.28	49.85	47.12
TBIG054512	ENSG00000226419	RP11-31F15.1	-	2.8	4.22	0.596	0.54065	0.662452	no	UP	N	N	N	N	N	2.91	2.54	4.44	4.13
TBIG054514	ENSG00000238198	RP11-31F15.2	-	0	0.015	inf	1	1	no	UP	N	N	N	N	Y	0	0	0	0.03
TBIG054515	ENSG00000198799	LRIG2	leucine-rich repeats and immunoglobulin-like domains 2 [Source:HGNC Symbol;Acc:20889]	3.41	6.66	0.966	0.00075	0.00263879	yes	UP	Y	Y	Y	Y	N	3.35	3.34	6.7	6.76
TBIG054519	ENSG00000081026	MAGI3	membrane associated guanylate kinase, WW and PDZ domain containing 3 [Source:HGNC Symbol;Acc:29647]	0.0567	0.0594	0.0654	1	1	no	UP	N	N	N	N	N	0.05	0.06	0.06	0.06
TBIG054522	ENSG00000116793	PHTF1	putative homeodomain transcription factor 1 [Source:HGNC Symbol;Acc:8939]	18.4	21.7	0.235	0.3446	0.476367	no	UP	N	N	N	N	N	18.21	18.22	22.41	21.62
TBIG054524	ENSG00000081019	RSBN1	round spermatid basic protein 1 [Source:HGNC Symbol;Acc:25642]	6.7	9.86	0.557	0.01555	0.0384576	yes	UP	Y	Y	N	Y	N	6.01	7.2	10.31	9.66
TBIG054526	ENSG00000134242	PTPN22	protein tyrosine phosphatase, non-receptor type 22 (lymphoid) [Source:HGNC Symbol;Acc:9652]	30.5	123	2.01	5e-05	0.00022229	yes	UP	Y	Y	Y	Y	Y	31.36	28.96	132.21	116.82
TBIG054527	ENSG00000226167	AP4B1-AS1	AP4B1 antisense RNA 1 [Source:HGNC Symbol;Acc:44114]	0.466	1.26	1.43	0.55885	0.67749	no	UP	N	N	N	N	Y	0.47	0.44	1.31	1.23
TBIG054528	ENSG00000188761	BCL2L15	BCL2-like 15 [Source:HGNC Symbol;Acc:33624]	0.59	1.73	1.56	0.166	0.276204	no	UP	N	N	N	N	Y	0.52	0.64	1.58	1.76
TBIG054529	ENSG00000134262	AP4B1	adaptor-related protein complex 4, beta 1 subunit [Source:HGNC Symbol;Acc:572]	36.8	41.2	0.164	0.6828	0.780614	no	UP	N	N	N	N	N	33.08	39.24	43.71	39.72
TBIG054530	ENSG00000118655	DCLRE1B	DNA cross-link repair 1B [Source:HGNC Symbol;Acc:17641]	9.68	14.3	0.559	0.2911	0.418628	no	UP	N	N	N	N	N	8.93	10.04	14.24	14.62
TBIG054531	ENSG00000235527	RP5-1073O3.7	-	0.583	0.403	-0.531	0.6864	0.783553	no	DOWN	N	N	N	N	N	0.59	0.56	0.46	0.35
TBIG054532	ENSG00000163349	HIPK1	homeodomain interacting protein kinase 1 [Source:HGNC Symbol;Acc:19006]	19.2	28.4	0.563	0.00245	0.00758848	yes	UP	Y	Y	Y	Y	N	18.99	19.08	27.22	30.5
TBIG054533	ENSG00000116774	OLFML3	olfactomedin-like 3 [Source:HGNC Symbol;Acc:24956]	0.047	0.227	2.27	1	1	no	UP	N	N	N	N	Y	0.03	0.07	0.23	0.23
TBIG054535	ENSG00000134207	SYT6	synaptotagmin VI [Source:HGNC Symbol;Acc:18638]	0	0.0731	inf	1	1	no	UP	N	N	N	N	Y	0	0	0.07	0.08
TBIG054538	ENSG00000197323	TRIM33	tripartite motif containing 33 [Source:HGNC Symbol;Acc:16290]	15.7	23.8	0.594	0.0048	0.0137432	yes	UP	Y	Y	Y	Y	N	15.23	15.92	23.68	24.34
TBIG054543	ENSG00000116752	BCAS2	breast carcinoma amplified sequence 2 [Source:HGNC Symbol;Acc:975]	52	75	0.528	0.0044	0.0127458	yes	UP	Y	Y	Y	Y	N	53.5	49.62	80.18	71.01
TBIG054544	ENSG00000175984	DENND2C	DENN/MADD domain containing 2C [Source:HGNC Symbol;Acc:24748]	0.0337	0.132	1.97	1	1	no	UP	N	N	N	N	Y	0.04	0.03	0.08	0.19
TBIG054545	ENSG00000116748	AMPD1	adenosine monophosphate deaminase 1 [Source:HGNC Symbol;Acc:468]	0	0.0109	inf	1	1	no	UP	N	N	N	N	Y	0	0	0.02	0
TBIG054547	ENSG00000213281	NRAS	neuroblastoma RAS viral (v-ras) oncogene homolog [Source:HGNC Symbol;Acc:7989]	38.7	48.8	0.332	0.0694	0.135464	no	UP	N	N	N	N	N	36.59	40.4	48.53	50.15
TBIG054548	ENSG00000009307	CSDE1	cold shock domain containing E1, RNA-binding [Source:HGNC Symbol;Acc:29905]	219	189	-0.209	0.3091	0.437883	no	DOWN	N	N	N	N	N	192.66	239.08	199.88	182.57
TBIG054550	ENSG00000052723	SIKE1	suppressor of IKBKE 1 [Source:HGNC Symbol;Acc:26119]	24.3	33.8	0.475	0.11465	0.204695	no	UP	N	N	N	N	N	24.73	22.93	33.22	35.15
TBIG054553	ENSG00000134200	TSHB	thyroid stimulating hormone, beta [Source:HGNC Symbol;Acc:12372]	0.0859	0.096	0.161	1	1	no	UP	N	N	N	N	N	0.17	0	0.19	0
TBIG054554	ENSG00000134198	TSPAN2	tetraspanin 2 [Source:HGNC Symbol;Acc:20659]	31.8	18.5	-0.783	0.00075	0.00263879	yes	DOWN	Y	Y	Y	Y	N	30.81	32.25	19.14	18.3
TBIG054565	ENSG00000173218	VANGL1	VANGL planar cell polarity protein 1 [Source:HGNC Symbol;Acc:15512]	3.27	3.68	0.172	0.48865	0.615348	no	UP	N	N	N	N	N	2.92	3.45	3.68	3.77
TBIG054571	ENSG00000163393	SLC22A15	solute carrier family 22, member 15 [Source:HGNC Symbol;Acc:20301]	0.00614	0	#NAME?	1	1	no	DOWN	N	N	N	N	Y	0	0.01	0	0
TBIG054573	ENSG00000173212	MAB21L3	mab-21-like 3 (C. elegans) [Source:HGNC Symbol;Acc:26787]	0.394	0.376	-0.0675	1	1	no	DOWN	N	N	N	N	N	0.37	0.4	0.37	0.39
TBIG054576	ENSG00000163399	ATP1A1	ATPase, Na+/K+ transporting, alpha 1 polypeptide [Source:HGNC Symbol;Acc:799]	59.3	156	1.4	5e-05	0.00022229	yes	UP	Y	Y	Y	Y	Y	55.27	60.38	156.65	158.71
TBIG054577	ENSG00000269279	AL136376.1	Uncharacterized protein [Source:UniProtKB/TrEMBL;Acc:M0R1U3]	0.559	2.68	2.27	0.33255	0.463445	no	UP	N	N	N	N	Y	0.74	0.35	2.84	2.59
TBIG054578	ENSG00000203865	ATP1A1OS	ATP1A1 opposite strand [Source:HGNC Symbol;Acc:28262]	0.997	1.86	0.902	0.4817	0.609268	no	UP	N	N	N	N	N	0.76	1.18	2.17	1.59
TBIG054583	ENSG00000224950	RP5-1086K13.1	-	3.48	2.09	-0.735	0.003	0.00907794	yes	DOWN	Y	Y	Y	Y	N	2.83	3.96	2.19	2.05
TBIG054584	ENSG00000116815	CD58	CD58 molecule [Source:HGNC Symbol;Acc:1688]	126	34.3	-1.88	5e-05	0.00022229	yes	DOWN	Y	Y	Y	Y	Y	143.2	106.5	34.45	34.71
TBIG054587	ENSG00000143061	IGSF3	immunoglobulin superfamily, member 3 [Source:HGNC Symbol;Acc:5950]	2.68	0.00434	-9.27	0.2424	0.365629	no	DOWN	N	N	N	N	Y	2.65	2.56	0	0.01
TBIG054593	ENSG00000116824	CD2	CD2 molecule [Source:HGNC Symbol;Acc:1639]	148	74.3	-0.998	5e-05	0.00022229	yes	DOWN	Y	Y	Y	Y	N	141.6	147.89	71.61	77.96
TBIG054596	ENSG00000134247	PTGFRN	prostaglandin F2 receptor inhibitor [Source:HGNC Symbol;Acc:9601]	0.0118	0	#NAME?	1	1	no	DOWN	N	N	N	N	Y	0.01	0.02	0	0
TBIG054598	ENSG00000134256	CD101	CD101 molecule [Source:HGNC Symbol;Acc:5949]	0.0657	2.5	5.25	5e-05	0.00022229	yes	UP	Y	Y	Y	Y	Y	0.06	0.07	2.59	2.46
TBIG054600	ENSG00000116830	TTF2	transcription termination factor, RNA polymerase II [Source:HGNC Symbol;Acc:12398]	26.4	38	0.525	0.0864	0.162433	no	UP	N	N	N	N	N	22.12	29.67	38.91	37.82
TBIG054602	ENSG00000134253	TRIM45	tripartite motif containing 45 [Source:HGNC Symbol;Acc:19018]	1.23	1.32	0.102	0.6989	0.793582	no	UP	N	N	N	N	N	1.16	1.24	1.16	1.51
TBIG054604	ENSG00000134258	VTCN1	V-set domain containing T cell activation inhibitor 1 [Source:HGNC Symbol;Acc:28873]	0.0103	0.0483	2.23	1	1	no	UP	N	N	N	N	Y	0	0.02	0.02	0.08
TBIG054607	ENSG00000198162	MAN1A2	mannosidase, alpha, class 1A, member 2 [Source:HGNC Symbol;Acc:6822]	7.82	9.33	0.255	0.24655	0.36972	no	UP	N	N	N	N	N	7.1	8.37	10.09	8.74
TBIG054610	ENSG00000183508	FAM46C	family with sequence similarity 46, member C [Source:HGNC Symbol;Acc:24712]	28.5	36.6	0.36	0.0546	0.111531	no	UP	N	N	N	N	N	24.41	31.88	37.52	36.68
TBIG054615	ENSG00000196505	GDAP2	ganglioside induced differentiation associated protein 2 [Source:HGNC Symbol;Acc:18010]	5.03	8.06	0.681	0.0051	0.014508	yes	UP	Y	Y	Y	Y	N	4.58	5.35	7.97	8.34
TBIG054616	ENSG00000065183	WDR3	WD repeat domain 3 [Source:HGNC Symbol;Acc:12755]	15.5	36.6	1.24	5e-05	0.00022229	yes	UP	Y	Y	Y	Y	Y	13.57	16.94	38.92	34.95
TBIG054617	ENSG00000155761	SPAG17	sperm associated antigen 17 [Source:HGNC Symbol;Acc:26620]	0.0889	0.22	1.31	1	1	no	UP	N	N	N	N	Y	0.11	0.06	0.21	0.23
TBIG054621	ENSG00000092607	TBX15	T-box 15 [Source:HGNC Symbol;Acc:11594]	0	0.026	inf	1	1	no	UP	N	N	N	N	Y	0	0	0.02	0.03
TBIG054624	ENSG00000116874	WARS2	tryptophanyl tRNA synthetase 2, mitochondrial [Source:HGNC Symbol;Acc:12730]	8.82	6.54	-0.432	0.0484	0.100801	no	DOWN	N	N	N	Y	N	7.69	9.7	6.84	6.41
TBIG054642	ENSG00000203857	HSD3B1	hydroxy-delta-5-steroid dehydrogenase, 3 beta- and steroid delta-isomerase 1 [Source:HGNC Symbol;Acc:5217]	0.0163	0	#NAME?	1	1	no	DOWN	N	N	N	N	Y	0	0.03	0	0
TBIG054651	ENSG00000092621	PHGDH	phosphoglycerate dehydrogenase [Source:HGNC Symbol;Acc:8923]	0.0745	0	#NAME?	1	1	no	DOWN	N	N	N	N	Y	0.05	0.09	0	0
TBIG054653	ENSG00000134193	REG4	regenerating islet-derived family, member 4 [Source:HGNC Symbol;Acc:22977]	0.0745	0	#NAME?	1	1	no	DOWN	N	N	N	N	Y	0	0.15	0	0
TBIG054658	ENSG00000261662	RP5-1042I8.7	-	0.991	0.894	-0.148	0.68605	0.783371	no	DOWN	N	N	N	N	N	1.07	0.89	1.02	0.79
TBIG054659	ENSG00000134250	NOTCH2	notch 2 [Source:HGNC Symbol;Acc:7882]	13.2	9.73	-0.435	0.0288	0.0650265	no	DOWN	N	Y	N	Y	N	11.29	14.42	9.41	10.29
TBIG054662	ENSG00000188610	FAM72B	family with sequence similarity 72, member B [Source:HGNC Symbol;Acc:24805]	19.1	28.2	0.562	0.0062	0.0172012	yes	UP	Y	Y	Y	Y	N	20.13	17.94	26.94	30.23
TBIG054673	ENSG00000227082	AL592494.5	-	0.035	0.295	3.07	1	1	no	UP	N	N	N	N	Y	0.03	0.04	0.21	0.39
TBIG054694	ENSG00000234978	RP11-423O2.5	-	0.0153	0	#NAME?	1	1	no	DOWN	N	N	N	N	Y	0	0.03	0	0
TBIG054715	ENSG00000223804	RP6-206I17.1	-	2.14	8.77	2.04	0.0022	0.00690422	yes	UP	Y	Y	Y	Y	Y	2.16	1.95	8.22	9.51
TBIG054720	ENSG00000226637	RP6-206I17.3	-	0.461	0.426	-0.113	1	1	no	DOWN	N	N	N	N	N	0.55	0.36	0.61	0.25
TBIG054722	ENSG00000236334	PPIAL4G	peptidylprolyl isomerase A (cyclophilin A)-like 4G [Source:HGNC Symbol;Acc:33996]	0.215	0	#NAME?	1	1	no	DOWN	N	N	N	N	Y	0.14	0.28	0	0
TBIG054724	ENSG00000215784	FAM72D	family with sequence similarity 72, member D [Source:HGNC Symbol;Acc:33593]	14.2	13.9	-0.0259	0.8958	0.932246	no	DOWN	N	N	N	N	N	15.28	12.87	13.52	14.7
TBIG054725	ENSG00000196369	SRGAP2B	SLIT-ROBO Rho GTPase activating protein 2B [Source:HGNC Symbol;Acc:35237]	17.4	14	-0.319	0.1907	0.307441	no	DOWN	N	N	N	N	N	15.33	18.53	12.62	15.56
TBIG054728	ENSG00000162825	NBPF8	neuroblastoma breakpoint family, member 8 [Source:HGNC Symbol;Acc:31990]	0.166	0.0929	-0.838	1	1	no	DOWN	N	N	N	N	N	0.12	0.2	0.13	0.06
TBIG054731	ENSG00000231360	AL592284.1	Protein LOC642441 [Source:UniProtKB/TrEMBL;Acc:F5H305]	1.59	1.27	-0.328	0.4126	0.54545	no	DOWN	N	N	N	N	N	1.63	1.44	0.94	1.65
TBIG054737	ENSG00000225241	RP11-640M9.2	-	12.4	5.84	-1.09	0.0001	0.000427641	yes	DOWN	Y	Y	Y	Y	Y	10.75	13.44	5.07	6.72
TBIG054740	ENSG00000168614	NBPF9	neuroblastoma breakpoint family, member 9 [Source:HGNC Symbol;Acc:31991]	8.8	6.56	-0.424	0.0424	0.0903626	no	DOWN	N	Y	N	Y	N	7	10.36	6.63	6.67
TBIG054742	ENSG00000178104	PDE4DIP	phosphodiesterase 4D interacting protein [Source:HGNC Symbol;Acc:15580]	17.9	21	0.235	0.31155	0.440646	no	UP	N	N	N	N	N	17.36	17.38	19.44	22.83
TBIG054747	ENSG00000268172	AL590452.1	Uncharacterized protein [Source:UniProtKB/TrEMBL;Acc:M0QZ77]	0.138	0.0176	-2.97	1	1	no	DOWN	N	N	N	N	Y	0.09	0.19	0	0.04
TBIG054750	ENSG00000223380	SEC22B	SEC22 vesicle trafficking protein homolog B (S. cerevisiae) (gene/pseudogene) [Source:HGNC Symbol;Acc:10700]	47.7	51.2	0.103	0.57535	0.690442	no	UP	N	N	N	N	N	46.48	47.58	52.71	50.95
TBIG054753	ENSG00000213240	NOTCH2NL	notch 2 N-terminal like [Source:HGNC Symbol;Acc:31862]	21.7	7.84	-1.47	0.00015	0.00062186	yes	DOWN	Y	Y	Y	Y	Y	21.42	21.09	7.28	8.58
TBIG054754	ENSG00000255168	RP11-458D21.5	Uncharacterized protein [Source:UniProtKB/TrEMBL;Acc:E9PLD5]	0.276	0.288	0.0622	1	1	no	UP	N	N	N	N	N	0.23	0.31	0.29	0.29
TBIG054755	ENSG00000163386	NBPF10	neuroblastoma breakpoint family, member 10 [Source:HGNC Symbol;Acc:31992]	10.7	7.33	-0.542	0.02765	0.0627974	no	DOWN	N	Y	N	Y	N	8.98	11.82	7.39	7.38
TBIG054760	ENSG00000117289	TXNIP	thioredoxin interacting protein [Source:HGNC Symbol;Acc:16952]	52.6	45.4	-0.211	0.26875	0.393873	no	DOWN	N	N	N	N	N	53.29	51.18	47	45.12
TBIG054761	ENSG00000121851	POLR3GL	polymerase (RNA) III (DNA directed) polypeptide G (32kD)-like [Source:HGNC Symbol;Acc:28466]	52.1	26.7	-0.965	5e-05	0.00022229	yes	DOWN	Y	Y	Y	Y	N	50.15	51.04	27.84	25.76
TBIG054762	ENSG00000181039	ANKRD34A	ankyrin repeat domain 34A [Source:HGNC Symbol;Acc:27639]	1.71	2.08	0.279	0.23995	0.36282	no	UP	N	N	N	N	N	1.67	1.65	1.81	2.42
TBIG054765	ENSG00000131795	RBM8A	RNA binding motif protein 8A [Source:HGNC Symbol;Acc:9905]	171	125	-0.459	0.0376	0.0816264	no	DOWN	N	Y	N	Y	N	173.66	158.99	129.28	122.09
TBIG054766	ENSG00000211451	GNRHR2	gonadotropin-releasing hormone (type 2) receptor 2 [Source:HGNC Symbol;Acc:16341]	11.7	9.7	-0.267	0.8137	0.878065	no	DOWN	N	N	N	N	N	10.43	12.37	10.22	9.5
TBIG054767	ENSG00000131779	PEX11B	peroxisomal biogenesis factor 11 beta [Source:HGNC Symbol;Acc:8853]	58.8	25.5	-1.2	5e-05	0.00022229	yes	DOWN	Y	Y	Y	Y	Y	62.65	52.99	25.5	26.61
TBIG054768	ENSG00000143127	ITGA10	integrin, alpha 10 [Source:HGNC Symbol;Acc:6135]	1.19	0.54	-1.14	0.0003	0.00116034	yes	DOWN	Y	Y	Y	Y	Y	1.16	1.16	0.57	0.52
TBIG054771	ENSG00000131788	PIAS3	protein inhibitor of activated STAT, 3 [Source:HGNC Symbol;Acc:16861]	20.6	8.32	-1.31	5e-05	0.00022229	yes	DOWN	Y	Y	Y	Y	Y	18.53	21.56	7.4	9.57
TBIG054772	ENSG00000186364	NUDT17	nudix (nucleoside diphosphate linked moiety X)-type motif 17 [Source:HGNC Symbol;Acc:26618]	5.82	5.32	-0.13	0.76515	0.843004	no	DOWN	N	N	N	N	N	5.66	5.61	4.75	6.02
TBIG054773	ENSG00000186141	POLR3C	polymerase (RNA) III (DNA directed) polypeptide C (62kD) [Source:HGNC Symbol;Acc:30076]	26.7	29.1	0.124	0.50805	0.632297	no	UP	N	N	N	N	N	23.95	27.87	29.7	28.72
TBIG054774	ENSG00000121848	RNF115	ring finger protein 115 [Source:HGNC Symbol;Acc:18154]	22.2	27	0.284	0.1452	0.248047	no	UP	N	N	N	N	N	19.96	23.54	25.92	28.65
TBIG054775	ENSG00000117281	CD160	CD160 molecule [Source:HGNC Symbol;Acc:17013]	2.08	42.7	4.36	5e-05	0.00022229	yes	UP	Y	Y	Y	Y	Y	2.2	1.9	44.28	42.11
TBIG054776	ENSG00000174827	PDZK1	PDZ domain containing 1 [Source:HGNC Symbol;Acc:8821]	0.0751	0.414	2.46	1	1	no	UP	N	N	N	N	Y	0.11	0.04	0.37	0.46
TBIG054777	ENSG00000117262	GPR89A	G protein-coupled receptor 89A [Source:HGNC Symbol;Acc:31984]	7.32	6.19	-0.242	0.3841	0.517301	no	DOWN	N	N	N	N	N	7.1	7.38	6.6	5.96
TBIG054779	ENSG00000196644	GPR89C	G protein-coupled receptor 89C [Source:HGNC Symbol;Acc:31985]	0.288	0.311	0.111	1	1	no	UP	N	N	N	N	N	0.27	0.3	0.43	0.2
TBIG054792	ENSG00000186275	NBPF12	neuroblastoma breakpoint family, member 12 [Source:HGNC Symbol;Acc:24297]	1.54	1.32	-0.217	0.493	0.619121	no	DOWN	N	N	N	N	N	1.35	1.66	0.96	1.71
TBIG054799	ENSG00000131791	PRKAB2	protein kinase, AMP-activated, beta 2 non-catalytic subunit [Source:HGNC Symbol;Acc:9379]	16.5	9.43	-0.806	0.00025	0.000984529	yes	DOWN	Y	Y	Y	Y	N	16.67	16	9.98	9.14
TBIG054800	ENSG00000237188	RP11-337C18.8	-	3.65	1.74	-1.07	0.0008	0.00279321	yes	DOWN	Y	Y	Y	Y	Y	3.13	4.07	1.59	1.92
TBIG054801	ENSG00000131781	FMO5	flavin containing monooxygenase 5 [Source:HGNC Symbol;Acc:3773]	0.764	0.269	-1.51	0.20025	0.318922	no	DOWN	N	N	N	N	Y	0.82	0.7	0.23	0.31
TBIG054805	ENSG00000131778	CHD1L	chromodomain helicase DNA binding protein 1-like [Source:HGNC Symbol;Acc:1916]	48.2	29.5	-0.707	0.0003	0.00116034	yes	DOWN	Y	Y	Y	Y	N	46.92	47.31	31.13	28.42
TBIG054810	ENSG00000116128	BCL9	B-cell CLL/lymphoma 9 [Source:HGNC Symbol;Acc:1008]	0.00689	12.2	10.8	0.25005	0.372391	no	UP	N	N	N	N	Y	0	0.01	11.28	13.52
TBIG054811	ENSG00000162836	ACP6	acid phosphatase 6, lysophosphatidic [Source:HGNC Symbol;Acc:29609]	0	2.95	inf	5e-05	0.00022229	yes	UP	Y	Y	Y	Y	Y	0	0	2.78	3.2
TBIG054819	ENSG00000188092	GPR89B	G protein-coupled receptor 89B [Source:HGNC Symbol;Acc:13840]	0.449	0.545	0.279	0.53395	0.656261	no	UP	N	N	N	N	N	0.32	0.57	0.76	0.35
TBIG054826	ENSG00000203836	NBPF24	neuroblastoma breakpoint family, member 24 [Source:HGNC Symbol;Acc:27299]	1.62	0.772	-1.07	0.01465	0.0365244	yes	DOWN	Y	Y	N	Y	Y	1.1	2.07	0.72	0.84
TBIG054837	ENSG00000234283	RP11-495P10.6	-	0.18	0.098	-0.876	1	1	no	DOWN	N	N	N	N	N	0.18	0.17	0.2	0
TBIG054851	ENSG00000231551	RP11-495P10.1	-	0.0847	0.0314	-1.43	1	1	no	DOWN	N	N	N	N	Y	0.03	0.14	0.06	0
TBIG054857	ENSG00000122497	NBPF14	neuroblastoma breakpoint family, member 14 [Source:HGNC Symbol;Acc:25232]	8.7	6.72	-0.373	0.04985	0.103211	no	DOWN	N	N	N	Y	N	7.43	9.5	6.39	7.14
TBIG054863	ENSG00000203832	NBPF20	neuroblastoma breakpoint family, member 20 [Source:HGNC Symbol;Acc:32000]	1.43	0.74	-0.945	0.09905	0.181462	no	DOWN	N	N	N	N	N	1.25	1.53	0.42	1.08
TBIG054866	ENSG00000243452	NBPF15	neuroblastoma breakpoint family, member 15 [Source:HGNC Symbol;Acc:28791]	0.607	1.65	1.44	0.01545	0.0382333	yes	UP	Y	Y	N	Y	Y	0.48	0.7	1.15	2.2
TBIG054874	ENSG00000203827	NBPF16	neuroblastoma breakpoint family, member 16 [Source:HGNC Symbol;Acc:31996]	0.0393	0.0233	-0.751	1	1	no	DOWN	N	N	N	N	N	0.06	0.02	0.03	0.01
TBIG054895	ENSG00000232721	RP11-403I13.5	-	0.0497	0.273	2.46	1	1	no	UP	N	N	N	N	Y	0.1	0	0.31	0.25
TBIG054896	ENSG00000223779	RP11-403I13.4	-	0.442	0.0817	-2.44	1	1	no	DOWN	N	N	N	N	Y	0.41	0.44	0.1	0.07
TBIG054899	ENSG00000226067	LINC00869	long intergenic non-protein coding RNA 869 [Source:HGNC Symbol;Acc:29050]	5.68	8.42	0.568	0.063	0.125654	no	UP	N	N	N	N	N	4.22	6.87	8.8	8.3
TBIG054901	ENSG00000235999	RP11-403I13.8	-	3.72	7.45	1	5e-05	0.00022229	yes	UP	Y	Y	Y	Y	Y	3.44	3.81	7.02	8.15
TBIG054911	ENSG00000203817	FAM72C	family with sequence similarity 72, member C [Source:HGNC Symbol;Acc:30602]	9.39	9.78	0.0589	0.79235	0.86287	no	UP	N	N	N	N	N	10.71	8.24	9.77	10.13
TBIG054916	ENSG00000269501	RP11-353N4.6	-	2.43	5.31	1.12	0.00235	0.00732654	yes	UP	Y	Y	Y	Y	Y	3.02	1.79	4.98	5.75
TBIG054917	ENSG00000232151	RP11-277L2.2	-	0.192	0.573	1.58	0.1039	0.188751	no	UP	N	N	N	N	Y	0.09	0.29	0.59	0.56
TBIG054922	ENSG00000268554	RP11-353N4.7	-	0.0517	0.2	1.95	1	1	no	UP	N	N	N	N	Y	0	0.1	0	0.41
TBIG054926	ENSG00000223759	RP11-353N4.4	-	0.502	0.766	0.611	0.20885	0.328425	no	UP	N	N	N	N	N	0.4	0.58	0.6	0.96
TBIG054927	ENSG00000203815	AL358813.2	Protein LOC644634 [Source:UniProtKB/TrEMBL;Acc:I3L0A6]	1.68	4.1	1.29	0.00175	0.00562643	yes	UP	Y	Y	Y	Y	Y	1.28	1.99	4	4.31
TBIG054932	ENSG00000150337	FCGR1A	Fc fragment of IgG, high affinity Ia, receptor (CD64) [Source:HGNC Symbol;Acc:3613]	0	0.0114	inf	1	1	no	UP	N	N	N	N	Y	0	0	0.02	0
TBIG054933	ENSG00000203814	HIST2H2BF	histone cluster 2, H2bf [Source:HGNC Symbol;Acc:24700]	2.95	2.93	-0.00786	0.98175	0.9892	no	DOWN	N	N	N	N	N	3.85	1.86	2.54	3.41
TBIG054936	ENSG00000183598	HIST2H3D	histone cluster 2, H3d [Source:HGNC Symbol;Acc:25311]	0.723	0.899	0.314	0.74625	0.829252	no	UP	N	N	N	N	N	0.73	0.66	0.8	1.02
TBIG054938	ENSG00000183941	HIST2H4A	histone cluster 2, H4a [Source:HGNC Symbol;Acc:4794]	0.0972	0.0355	-1.45	1	1	no	DOWN	N	N	N	N	Y	0.13	0.06	0.07	0
TBIG054940	ENSG00000183558	HIST2H2AA3	histone cluster 2, H2aa3 [Source:HGNC Symbol;Acc:4736]	1.32	1.32	-0.00766	0.96345	0.978428	no	DOWN	N	N	N	N	N	1.31	1.25	1.26	1.41
TBIG054942	ENSG00000261716	RP11-196G18.22	-	2.41	1.75	-0.457	0.04435	0.0938381	no	DOWN	N	Y	N	Y	N	2.44	2.37	1.35	2.21
TBIG054947	ENSG00000184678	HIST2H2BE	histone cluster 2, H2be [Source:HGNC Symbol;Acc:4760]	1.8	2.39	0.405	0.1332	0.23139	no	UP	N	N	N	N	N	1.74	1.82	2.52	2.33
TBIG054948	ENSG00000184260	HIST2H2AC	histone cluster 2, H2ac [Source:HGNC Symbol;Acc:4738]	4.77	4.2	-0.182	0.64225	0.747745	no	DOWN	N	N	N	N	N	5.6	3.59	5.98	2.48
TBIG054949	ENSG00000184270	HIST2H2AB	histone cluster 2, H2ab [Source:HGNC Symbol;Acc:20508]	0.569	0.216	-1.4	0.3951	0.528198	no	DOWN	N	N	N	N	Y	0.57	0.53	0.43	0
TBIG054950	ENSG00000178096	BOLA1	bolA homolog 1 (E. coli) [Source:HGNC Symbol;Acc:24263]	0.106	0.0615	-0.784	1	1	no	DOWN	N	N	N	N	N	0	0.21	0	0.13
TBIG054951	ENSG00000159164	SV2A	synaptic vesicle glycoprotein 2A [Source:HGNC Symbol;Acc:20566]	15.2	26.9	0.82	5e-05	0.00022229	yes	UP	Y	Y	Y	Y	N	13.51	16.32	25.9	28.8
TBIG054952	ENSG00000143368	SF3B4	splicing factor 3b, subunit 4, 49kDa [Source:HGNC Symbol;Acc:10771]	96.1	57.9	-0.732	5e-05	0.00022229	yes	DOWN	Y	Y	Y	Y	N	90.92	95.45	53.82	63.79
TBIG054953	ENSG00000014914	MTMR11	myotubularin related protein 11 [Source:HGNC Symbol;Acc:24307]	0.192	2.13	3.47	5e-05	0.00022229	yes	UP	Y	Y	Y	Y	Y	0.1	0.28	2.18	2.15
TBIG054954	ENSG00000163113	OTUD7B	OTU domain containing 7B [Source:HGNC Symbol;Acc:16683]	3.59	3.59	0.00293	0.98865	0.993236	no	UP	N	N	N	N	N	3.16	3.88	3.47	3.82
TBIG054956	ENSG00000136631	VPS45	vacuolar protein sorting 45 homolog (S. cerevisiae) [Source:HGNC Symbol;Acc:14579]	33.3	34.1	0.0334	0.87995	0.921995	no	UP	N	N	N	N	N	33.31	32.2	35.6	33.64
TBIG054957	ENSG00000023902	PLEKHO1	pleckstrin homology domain containing, family O member 1 [Source:HGNC Symbol;Acc:24310]	69.4	76.2	0.134	0.4974	0.623252	no	UP	N	N	N	N	N	69.01	64.65	79.89	73.71
TBIG054958	ENSG00000250661	RP11-458I7.4	-	0	0.726	inf	0.16175	0.270335	no	UP	N	N	N	N	Y	0	0	0.35	1.13
TBIG054960	ENSG00000143401	ANP32E	acidic (leucine-rich) nuclear phosphoprotein 32 family, member E [Source:HGNC Symbol;Acc:16673]	223	157	-0.504	0.00895	0.0236914	yes	DOWN	Y	Y	Y	Y	N	216.36	224.16	162.98	153.53
TBIG054962	ENSG00000118298	CA14	carbonic anhydrase XIV [Source:HGNC Symbol;Acc:1372]	0.051	0.048	-0.0872	1	1	no	DOWN	N	N	N	N	N	0	0.1	0.03	0.07
TBIG054964	ENSG00000117362	APH1A	anterior pharynx defective 1 homolog A (C. elegans) [Source:HGNC Symbol;Acc:29509]	162	129	-0.327	0.0872	0.163687	no	DOWN	N	N	N	N	N	169.05	146.65	135.29	128.14
TBIG054965	ENSG00000118292	C1orf54	chromosome 1 open reading frame 54 [Source:HGNC Symbol;Acc:26258]	0.966	0.782	-0.304	0.87335	0.917133	no	DOWN	N	N	N	N	N	1.1	0.78	0.7	0.88
TBIG054966	ENSG00000159208	C1orf51	chromosome 1 open reading frame 51 [Source:HGNC Symbol;Acc:25200]	0.0852	0.0387	-1.14	1	1	no	DOWN	N	N	N	N	Y	0.11	0.06	0.08	0
TBIG054967	ENSG00000187145	MRPS21	mitochondrial ribosomal protein S21 [Source:HGNC Symbol;Acc:14046]	182	73.6	-1.31	5e-05	0.00022229	yes	DOWN	Y	Y	Y	Y	Y	197.93	159.5	79.57	69.2
TBIG054968	ENSG00000117360	PRPF3	PRP3 pre-mRNA processing factor 3 homolog (S. cerevisiae) [Source:HGNC Symbol;Acc:17348]	35.2	25.3	-0.474	0.0379	0.0821766	no	DOWN	N	Y	N	Y	N	31.65	36.95	23.76	27.31
TBIG054969	ENSG00000163125	RPRD2	regulation of nuclear pre-mRNA domain containing 2 [Source:HGNC Symbol;Acc:29039]	13.7	12.3	-0.164	0.3921	0.525097	no	DOWN	N	N	N	N	N	11.92	14.92	11.71	13.13
TBIG054970	ENSG00000143374	TARS2	threonyl-tRNA synthetase 2, mitochondrial (putative) [Source:HGNC Symbol;Acc:30740]	44.2	34.8	-0.348	0.10965	0.197684	no	DOWN	N	N	N	N	N	41.32	44.76	34.33	36.17
TBIG054971	ENSG00000143369	ECM1	extracellular matrix protein 1 [Source:HGNC Symbol;Acc:3153]	0.982	1.48	0.596	0.0571	0.11568	no	UP	N	N	N	N	N	0.9	1	1.31	1.71
TBIG054974	ENSG00000143382	ADAMTSL4	ADAMTS-like 4 [Source:HGNC Symbol;Acc:19706]	0.033	0.145	2.14	1	1	no	UP	N	N	N	N	Y	0.06	0	0.14	0.16
TBIG054977	ENSG00000203804	C1orf138	chromosome 1 open reading frame 138 [Source:HGNC Symbol;Acc:32041]	0	0.325	inf	1	1	no	UP	N	N	N	N	Y	0	0	0.47	0.19
TBIG054980	ENSG00000143384	MCL1	myeloid cell leukemia sequence 1 (BCL2-related) [Source:HGNC Symbol;Acc:6943]	92.8	175	0.916	5e-05	0.00022229	yes	UP	Y	Y	Y	Y	N	89.45	93.91	171.18	183.56
TBIG054982	ENSG00000143420	ENSA	endosulfine alpha [Source:HGNC Symbol;Acc:3360]	261	153	-0.767	0.00025	0.000984529	yes	DOWN	Y	Y	Y	Y	N	262.73	241.79	160.19	148.84
TBIG054983	ENSG00000143457	GOLPH3L	golgi phosphoprotein 3-like [Source:HGNC Symbol;Acc:24882]	21.3	19.8	-0.103	0.6234	0.732372	no	DOWN	N	N	N	N	N	19.67	22.18	19.27	20.78
TBIG054984	ENSG00000143452	HORMAD1	HORMA domain containing 1 [Source:HGNC Symbol;Acc:25245]	0.117	0.0438	-1.41	1	1	no	DOWN	N	N	N	N	Y	0.14	0.09	0.09	0
TBIG054986	ENSG00000163131	CTSS	cathepsin S [Source:HGNC Symbol;Acc:2545]	60.2	38.5	-0.647	0.02005	0.0479445	yes	DOWN	Y	Y	N	Y	N	64.34	54.19	37.94	39.92
TBIG054988	ENSG00000143387	CTSK	cathepsin K [Source:HGNC Symbol;Acc:2536]	2.98	2.37	-0.331	0.1725	0.285137	no	DOWN	N	N	N	N	N	3.02	2.81	2.19	2.61
TBIG054990	ENSG00000143437	ARNT	aryl hydrocarbon receptor nuclear translocator [Source:HGNC Symbol;Acc:700]	20.6	12.4	-0.728	0.00015	0.00062186	yes	DOWN	Y	Y	Y	Y	N	18.79	21.4	12.15	12.97
TBIG054995	ENSG00000143379	SETDB1	SET domain, bifurcated 1 [Source:HGNC Symbol;Acc:10761]	19.6	14.7	-0.412	0.2824	0.409311	no	DOWN	N	N	N	N	N	17.68	20.56	13.69	16.07
TBIG054996	ENSG00000143418	CERS2	ceramide synthase 2 [Source:HGNC Symbol;Acc:14076]	110	90.5	-0.287	0.24505	0.368186	no	DOWN	N	N	N	N	N	103.29	111.75	90.28	92.8
TBIG054999	ENSG00000143412	ANXA9	annexin A9 [Source:HGNC Symbol;Acc:547]	0.602	7.27	3.59	5e-05	0.00022229	yes	UP	Y	Y	Y	Y	Y	0.36	0.82	8.21	6.48
TBIG055000	ENSG00000143409	FAM63A	family with sequence similarity 63, member A [Source:HGNC Symbol;Acc:25648]	2.04	1.27	-0.683	0.2112	0.331018	no	DOWN	N	N	N	N	N	2.04	1.91	1.49	1.07
TBIG055001	ENSG00000143363	PRUNE	prune exopolyphosphatase [Source:HGNC Symbol;Acc:13420]	23.5	17.4	-0.427	0.03115	0.0694686	no	DOWN	N	Y	N	Y	N	23.2	22.69	17.49	17.82
TBIG055003	ENSG00000163141	BNIPL	BCL2/adenovirus E1B 19kD interacting protein like [Source:HGNC Symbol;Acc:16976]	0.311	0.535	0.782	0.1954	0.313055	no	UP	N	N	N	N	N	0.42	0.18	0.3	0.79
TBIG055004	ENSG00000143443	C1orf56	chromosome 1 open reading frame 56 [Source:HGNC Symbol;Acc:26045]	8.53	1.16	-2.87	0.18315	0.299334	no	DOWN	N	N	N	N	Y	8.53	8.05	1.15	1.21
TBIG055005	ENSG00000197622	CDC42SE1	CDC42 small effector 1 [Source:HGNC Symbol;Acc:17719]	126	101	-0.33	0.0879	0.164726	no	DOWN	N	N	N	N	N	124.56	123.15	102.76	101.86
TBIG055006	ENSG00000213190	MLLT11	myeloid/lymphoid or mixed-lineage leukemia (trithorax homolog, Drosophila); translocated to, 11 [Source:HGNC Symbol;Acc:16997]	1.63	1.43	-0.191	0.87585	0.918843	no	DOWN	N	N	N	N	N	1.33	1.87	1.35	1.55
TBIG055007	ENSG00000242557	RP11-316M1.11	-	0.753	0.228	-1.72	0.4346	0.56575	no	DOWN	N	N	N	N	Y	0.69	0.78	0.17	0.31
TBIG055008	ENSG00000143458	GABPB2	GA binding protein transcription factor, beta subunit 2 [Source:HGNC Symbol;Acc:28441]	4.53	4.89	0.11	0.75595	0.836342	no	UP	N	N	N	N	N	4.45	4.36	5.22	4.62
TBIG055010	ENSG00000261168	RP11-68I18.10	-	0.0212	0.0511	1.27	1	1	no	UP	N	N	N	N	Y	0.04	0	0.05	0.06
TBIG055011	ENSG00000143434	SEMA6C	sema domain, transmembrane domain (TM), and cytoplasmic domain, (semaphorin) 6C [Source:HGNC Symbol;Acc:10740]	0.11	1.56	3.82	5e-05	0.00022229	yes	UP	Y	Y	Y	Y	Y	0.12	0.09	0.99	2.21
TBIG055012	ENSG00000163154	TNFAIP8L2	tumor necrosis factor, alpha-induced protein 8-like 2 [Source:HGNC Symbol;Acc:26277]	24.6	0.117	-7.72	0.1456	0.248593	no	DOWN	N	N	N	N	Y	25.93	21.6	0.05	0.19
TBIG055013	ENSG00000163156	SCNM1	sodium channel modifier 1 [Source:HGNC Symbol;Acc:23136]	55.1	39.1	-0.496	0.22795	0.350251	no	DOWN	N	N	N	N	N	52.91	53.66	37.23	41.38
TBIG055014	ENSG00000163155	LYSMD1	LysM, putative peptidoglycan-binding, domain containing 1 [Source:HGNC Symbol;Acc:32070]	4.62	3.43	-0.433	0.482	0.609523	no	DOWN	N	N	N	N	N	5.06	3.94	3.19	3.75
TBIG055015	ENSG00000163157	TMOD4	tropomodulin 4 (muscle) [Source:HGNC Symbol;Acc:11874]	0.243	0.46	0.919	1	1	no	UP	N	N	N	N	N	0.4	0.06	0.56	0.36
TBIG055016	ENSG00000163159	VPS72	vacuolar protein sorting 72 homolog (S. cerevisiae) [Source:HGNC Symbol;Acc:11644]	60	25.6	-1.23	5e-05	0.00022229	yes	DOWN	Y	Y	Y	Y	Y	70.17	45.89	24.32	27.48
TBIG055017	ENSG00000143398	PIP5K1A	phosphatidylinositol-4-phosphate 5-kinase, type I, alpha [Source:HGNC Symbol;Acc:8994]	62.8	44.8	-0.487	0.02075	0.0494651	yes	DOWN	Y	Y	N	Y	N	59.45	63.44	44.05	46.79
TBIG055018	ENSG00000159352	PSMD4	proteasome (prosome, macropain) 26S subunit, non-ATPase, 4 [Source:HGNC Symbol;Acc:9561]	311	173	-0.846	5e-05	0.00022229	yes	DOWN	Y	Y	Y	Y	N	325.35	277.46	171.94	177.28
TBIG055019	ENSG00000232671	RP11-126K1.2	Uncharacterized protein [Source:UniProtKB/TrEMBL;Acc:A2A3Q1]	2.01	1.09	-0.885	0.6466	0.751405	no	DOWN	N	N	N	N	N	2.2	1.7	1.15	1.05
TBIG055020	ENSG00000143373	ZNF687	zinc finger protein 687 [Source:HGNC Symbol;Acc:29277]	15.1	10	-0.59	0.11505	0.205321	no	DOWN	N	N	N	N	N	15.37	13.68	10.38	9.98
TBIG055021	ENSG00000143393	PI4KB	phosphatidylinositol 4-kinase, catalytic, beta [Source:HGNC Symbol;Acc:8984]	44.2	25	-0.819	0.0026	0.00798498	yes	DOWN	Y	Y	Y	Y	N	39.63	46.03	24.83	25.77
TBIG055023	ENSG00000143390	RFX5	regulatory factor X, 5 (influences HLA class II expression) [Source:HGNC Symbol;Acc:9986]	144	42.6	-1.76	5e-05	0.00022229	yes	DOWN	Y	Y	Y	Y	Y	137.2	143.37	43.33	43.02
TBIG055026	ENSG00000143416	SELENBP1	selenium binding protein 1 [Source:HGNC Symbol;Acc:10719]	0.0142	0	#NAME?	1	1	no	DOWN	N	N	N	N	Y	0	0.03	0	0
TBIG055027	ENSG00000159377	PSMB4	proteasome (prosome, macropain) subunit, beta type, 4 [Source:HGNC Symbol;Acc:9541]	590	332	-0.827	5e-05	0.00022229	yes	DOWN	Y	Y	Y	Y	N	552.47	594.77	357.07	315.27
TBIG055028	ENSG00000143442	POGZ	pogo transposable element with ZNF domain [Source:HGNC Symbol;Acc:18801]	35.7	23.3	-0.616	0.0026	0.00798498	yes	DOWN	Y	Y	Y	Y	N	31.36	38.57	20.13	27.12
TBIG055030	ENSG00000143375	CGN	cingulin [Source:HGNC Symbol;Acc:17429]	0.0982	0.789	3.01	0.00805	0.0216715	yes	UP	Y	Y	Y	Y	Y	0.05	0.14	0.8	0.83
TBIG055032	ENSG00000143367	TUFT1	tuftelin 1 [Source:HGNC Symbol;Acc:12422]	0.0246	0	#NAME?	1	1	no	DOWN	N	N	N	N	Y	0.02	0.03	0	0
TBIG055036	ENSG00000250734	RP11-404E16.1	-	0	0.24	inf	1	1	no	UP	N	N	N	N	Y	0	0	0	0.51
TBIG055037	ENSG00000143376	SNX27	sorting nexin family member 27 [Source:HGNC Symbol;Acc:20073]	7.63	7.94	0.0559	0.7682	0.845143	no	UP	N	N	N	N	N	6.81	8.18	7.71	8.37
TBIG055046	ENSG00000143436	MRPL9	mitochondrial ribosomal protein L9 [Source:HGNC Symbol;Acc:14277]	87	46.7	-0.899	0.0035	0.0104123	yes	DOWN	Y	Y	Y	Y	N	87.74	81.68	45.28	48.87
TBIG055047	ENSG00000143450	OAZ3	ornithine decarboxylase antizyme 3 [Source:HGNC Symbol;Acc:8097]	3.92	1.55	-1.34	0.31245	0.441413	no	DOWN	N	N	N	N	Y	3.36	4.25	2.22	0.9
TBIG055048	ENSG00000249602	RP11-98D18.3	-	0.123	0.412	1.74	1	1	no	UP	N	N	N	N	Y	0.23	0	0.5	0.33
TBIG055049	ENSG00000232937	RP11-98D18.2	-	0.127	0.0082	-3.96	1	1	no	DOWN	N	N	N	N	Y	0.01	0.25	0.02	0
TBIG055051	ENSG00000182134	TDRKH	tudor and KH domain containing [Source:HGNC Symbol;Acc:11713]	13	9.91	-0.394	0.27855	0.404824	no	DOWN	N	N	N	N	N	11.08	14.34	10.2	9.76
TBIG055055	ENSG00000143365	RORC	RAR-related orphan receptor C [Source:HGNC Symbol;Acc:10260]	0.0668	0.0237	-1.5	1	1	no	DOWN	N	N	N	N	Y	0.11	0.01	0.03	0.02
TBIG055056	ENSG00000225556	C2CD4D	C2 calcium-dependent domain containing 4D [Source:HGNC Symbol;Acc:37210]	1.62	0	#NAME?	5e-05	0.00022229	yes	DOWN	Y	Y	Y	Y	Y	1.23	1.92	0	0
TBIG055059	ENSG00000196407	THEM5	thioesterase superfamily member 5 [Source:HGNC Symbol;Acc:26755]	0.824	0	#NAME?	5e-05	0.00022229	yes	DOWN	Y	Y	Y	Y	Y	0.78	0.82	0	0
TBIG055060	ENSG00000159445	THEM4	thioesterase superfamily member 4 [Source:HGNC Symbol;Acc:17947]	24.3	23.6	-0.041	0.87125	0.916301	no	DOWN	N	N	N	N	N	23.97	23.63	23.37	24.43
TBIG055062	ENSG00000197747	S100A10	S100 calcium binding protein A10 [Source:HGNC Symbol;Acc:10487]	195	70.7	-1.47	5e-05	0.00022229	yes	DOWN	Y	Y	Y	Y	Y	195.04	186.05	71.81	70.19
TBIG055063	ENSG00000229021	AL591893.1	-	0.0592	0.0109	-2.45	1	1	no	DOWN	N	N	N	N	Y	0.07	0.05	0.01	0.01
TBIG055065	ENSG00000163191	S100A11	S100 calcium binding protein A11 [Source:HGNC Symbol;Acc:10488]	1030	221	-2.21	5e-05	0.00022229	yes	DOWN	Y	Y	Y	Y	Y	991.47	996.43	218.53	226.56
TBIG055067	ENSG00000182898	TCHHL1	trichohyalin-like 1 [Source:HGNC Symbol;Acc:31796]	0.00804	0	#NAME?	1	1	no	DOWN	N	N	N	N	Y	0.01	0.01	0	0
TBIG055072	ENSG00000237975	FLG-AS1	FLG antisense RNA 1 [Source:HGNC Symbol;Acc:27913]	0.00907	0	#NAME?	1	1	no	DOWN	N	N	N	N	Y	0.02	0	0	0
TBIG055075	ENSG00000143631	FLG	filaggrin [Source:HGNC Symbol;Acc:3748]	0.00118	0	#NAME?	1	1	no	DOWN	N	N	N	N	Y	0	0	0	0
TBIG055082	ENSG00000185966	LCE3E	late cornified envelope 3E [Source:HGNC Symbol;Acc:29463]	0.0546	0	#NAME?	1	1	no	DOWN	N	N	N	N	Y	0.1	0	0	0
TBIG055083	ENSG00000163202	LCE3D	late cornified envelope 3D [Source:HGNC Symbol;Acc:16615]	0.483	0	#NAME?	1	1	no	DOWN	N	N	N	N	Y	0.32	0.62	0	0
TBIG055098	ENSG00000240386	LCE1F	late cornified envelope 1F [Source:HGNC Symbol;Acc:29467]	0	0.0713	inf	1	1	no	UP	N	N	N	N	Y	0	0	0.14	0
TBIG055099	ENSG00000186226	LCE1E	late cornified envelope 1E [Source:HGNC Symbol;Acc:29466]	0	3.78	inf	5e-05	0.00022229	yes	UP	Y	Y	Y	Y	Y	0	0	3.7	4.01
TBIG055100	ENSG00000172155	LCE1D	late cornified envelope 1D [Source:HGNC Symbol;Acc:29465]	0	0.686	inf	0.0022	0.00690422	yes	UP	Y	Y	Y	Y	Y	0	0	0.5	0.91
TBIG055101	ENSG00000197084	LCE1C	late cornified envelope 1C [Source:HGNC Symbol;Acc:29464]	0.0487	0	#NAME?	1	1	no	DOWN	N	N	N	N	Y	0.09	0	0	0
TBIG055106	ENSG00000163207	IVL	involucrin [Source:HGNC Symbol;Acc:6187]	0	0.0818	inf	1	1	no	UP	N	N	N	N	Y	0	0	0.11	0.05
TBIG055126	ENSG00000159527	PGLYRP3	peptidoglycan recognition protein 3 [Source:HGNC Symbol;Acc:30014]	0.0207	0	#NAME?	1	1	no	DOWN	N	N	N	N	Y	0	0.04	0	0
TBIG055127	ENSG00000163218	PGLYRP4	peptidoglycan recognition protein 4 [Source:HGNC Symbol;Acc:30015]	0.206	0.0706	-1.55	1	1	no	DOWN	N	N	N	N	Y	0.17	0.24	0.14	0
TBIG055129	ENSG00000163220	S100A9	S100 calcium binding protein A9 [Source:HGNC Symbol;Acc:10499]	0.0385	1360	15.1	0.2448	0.36799	no	UP	N	N	N	N	Y	0	0.08	1466.87	1261.96
TBIG055130	ENSG00000163221	S100A12	S100 calcium binding protein A12 [Source:HGNC Symbol;Acc:10489]	0	100	inf	5e-05	0.00022229	yes	UP	Y	Y	Y	Y	Y	0	0	112.94	89.81
TBIG055132	ENSG00000143546	S100A8	S100 calcium binding protein A8 [Source:HGNC Symbol;Acc:10498]	0	207	inf	5e-05	0.00022229	yes	UP	Y	Y	Y	Y	Y	0	0	222.36	198.73
TBIG055140	ENSG00000197956	S100A6	S100 calcium binding protein A6 [Source:HGNC Symbol;Acc:10496]	495	639	0.369	0.0483	0.100626	no	UP	N	N	N	Y	N	547.04	403.36	710.78	578.92
TBIG055141	ENSG00000196420	S100A5	S100 calcium binding protein A5 [Source:HGNC Symbol;Acc:10495]	0.156	0.327	1.07	1	1	no	UP	N	N	N	N	Y	0	0.31	0.32	0.34
TBIG055142	ENSG00000196154	S100A4	S100 calcium binding protein A4 [Source:HGNC Symbol;Acc:10494]	1080	68.8	-3.97	5e-05	0.00022229	yes	DOWN	Y	Y	Y	Y	Y	1057.54	1042.89	74.48	65.38
TBIG055143	ENSG00000188015	S100A3	S100 calcium binding protein A3 [Source:HGNC Symbol;Acc:10493]	0.138	0.576	2.06	0.43025	0.562281	no	UP	N	N	N	N	Y	0.26	0	0.37	0.82
TBIG055144	ENSG00000196754	S100A2	S100 calcium binding protein A2 [Source:HGNC Symbol;Acc:10492]	1.69	3.09	0.87	0.0329	0.0729103	no	UP	N	Y	N	Y	N	1.9	1.36	3.47	2.8
TBIG055145	ENSG00000188643	S100A16	S100 calcium binding protein A16 [Source:HGNC Symbol;Acc:20441]	0.639	0.0397	-4.01	0.2269	0.349029	no	DOWN	N	N	N	N	Y	0.62	0.62	0.08	0
TBIG055146	ENSG00000189334	S100A14	S100 calcium binding protein A14 [Source:HGNC Symbol;Acc:18901]	0.0631	0.0549	-0.201	1	1	no	DOWN	N	N	N	N	N	0.08	0.05	0.11	0
TBIG055147	ENSG00000189171	S100A13	S100 calcium binding protein A13 [Source:HGNC Symbol;Acc:10490]	14.7	16.2	0.14	0.8186	0.881711	no	UP	N	N	N	N	N	15.24	13.28	15.29	17.55
TBIG055148	ENSG00000160678	S100A1	S100 calcium binding protein A1 [Source:HGNC Symbol;Acc:10486]	3.47	4.04	0.217	0.8559	0.906956	no	UP	N	N	N	N	N	4.55	2.17	3.33	4.89
TBIG055149	ENSG00000160679	CHTOP	chromatin target of PRMT1 [Source:HGNC Symbol;Acc:24511]	35.4	36.9	0.0602	0.77695	0.851129	no	UP	N	N	N	N	N	32.93	36.45	37.3	37.39
TBIG055151	ENSG00000143553	SNAPIN	SNAP-associated protein [Source:HGNC Symbol;Acc:17145]	53.2	36.9	-0.53	0.00615	0.0170663	yes	DOWN	Y	Y	Y	Y	N	49.16	54.67	39.09	35.49
TBIG055152	ENSG00000143621	ILF2	interleukin enhancer binding factor 2 [Source:HGNC Symbol;Acc:6037]	375	248	-0.596	0.0026	0.00798498	yes	DOWN	Y	Y	Y	Y	N	397.86	334.05	265.62	234.6
TBIG055158	ENSG00000143624	INTS3	integrator complex subunit 3 [Source:HGNC Symbol;Acc:26153]	36.7	24.1	-0.606	0.0024	0.00746546	yes	DOWN	Y	Y	Y	Y	N	33.36	38.19	21.55	27.47
TBIG055162	ENSG00000143554	SLC27A3	solute carrier family 27 (fatty acid transporter), member 3 [Source:HGNC Symbol;Acc:10997]	36.2	37.7	0.0583	0.81855	0.881711	no	UP	N	N	N	N	N	36.48	33.68	32.95	43.66
TBIG055165	ENSG00000143614	GATAD2B	GATA zinc finger domain containing 2B [Source:HGNC Symbol;Acc:30778]	13.2	12.1	-0.127	0.4905	0.617048	no	DOWN	N	N	N	N	N	11.15	14.78	11.61	12.89
TBIG055168	ENSG00000198837	DENND4B	DENN/MADD domain containing 4B [Source:HGNC Symbol;Acc:29044]	45	45.5	0.0139	0.95035	0.969671	no	UP	N	N	N	N	N	39.94	47.73	37.76	55.47
TBIG055169	ENSG00000160741	CRTC2	CREB regulated transcription coactivator 2 [Source:HGNC Symbol;Acc:27301]	37.9	37.4	-0.0209	0.9264	0.95356	no	DOWN	N	N	N	N	N	35.47	37.91	34.08	42.32
TBIG055170	ENSG00000143570	SLC39A1	solute carrier family 39 (zinc transporter), member 1 [Source:HGNC Symbol;Acc:12876]	99.4	65	-0.613	0.0476	0.0993524	no	DOWN	N	Y	N	Y	N	101.58	92.01	64.87	67.86
TBIG055171	ENSG00000143578	CREB3L4	cAMP responsive element binding protein 3-like 4 [Source:HGNC Symbol;Acc:18854]	39.5	15.2	-1.38	0.0243	0.0564137	no	DOWN	N	Y	N	Y	Y	45.47	30.9	15.21	15.58
TBIG055172	ENSG00000143543	JTB	jumping translocation breakpoint [Source:HGNC Symbol;Acc:6201]	183	209	0.192	0.4861	0.6132	no	UP	N	N	N	N	N	195.87	160.45	218.34	204.2
TBIG055173	ENSG00000143545	RAB13	RAB13, member RAS oncogene family [Source:HGNC Symbol;Acc:9762]	0.32	0.642	1.01	0.0561	0.113954	no	UP	N	N	N	N	Y	0.33	0.29	0.69	0.6
TBIG055174	ENSG00000177954	RPS27	ribosomal protein S27 [Source:HGNC Symbol;Acc:10416]	8830	6030	-0.552	0.0146	0.0364292	yes	DOWN	Y	Y	N	Y	N	11104.8	6146.55	6532.63	5632.34
TBIG055175	ENSG00000143552	NUP210L	nucleoporin 210kDa-like [Source:HGNC Symbol;Acc:29915]	0.00809	0.123	3.93	1	1	no	UP	N	N	N	N	Y	0.01	0.01	0.17	0.08
TBIG055181	ENSG00000143549	TPM3	tropomyosin 3 [Source:HGNC Symbol;Acc:12012]	519	350	-0.571	0.0039	0.0114288	yes	DOWN	Y	Y	Y	Y	N	495.45	513.37	357.01	344.3
TBIG055184	ENSG00000163263	C1orf189	chromosome 1 open reading frame 189 [Source:HGNC Symbol;Acc:32305]	0.103	0.356	1.79	1	1	no	UP	N	N	N	N	Y	0	0.2	0.44	0.28
TBIG055185	ENSG00000143612	C1orf43	chromosome 1 open reading frame 43 [Source:HGNC Symbol;Acc:29876]	281	194	-0.539	0.03795	0.0822705	no	DOWN	N	Y	N	Y	N	280.92	270.65	198.91	193.72
TBIG055186	ENSG00000143569	UBAP2L	ubiquitin associated protein 2-like [Source:HGNC Symbol;Acc:29877]	114	78	-0.55	0.1159	0.20639	no	DOWN	N	N	N	N	N	102.13	121.21	65.9	92.85
TBIG055189	ENSG00000143575	HAX1	HCLS1 associated protein X-1 [Source:HGNC Symbol;Acc:16915]	202	94.2	-1.1	5e-05	0.00022229	yes	DOWN	Y	Y	Y	Y	Y	218.29	173.91	102.63	87.58
TBIG055194	ENSG00000143515	ATP8B2	ATPase, aminophospholipid transporter, class I, type 8B, member 2 [Source:HGNC Symbol;Acc:13534]	27.6	22.6	-0.283	0.23945	0.362286	no	DOWN	N	N	N	N	N	23.88	29.43	22.7	23.23
TBIG055199	ENSG00000160712	IL6R	interleukin 6 receptor [Source:HGNC Symbol;Acc:6019]	0.128	0.0213	-2.58	1	1	no	DOWN	N	N	N	N	Y	0.12	0.13	0.02	0.02
TBIG055201	ENSG00000169291	SHE	Src homology 2 domain containing E [Source:HGNC Symbol;Acc:27004]	0	0.00472	inf	1	1	no	UP	N	N	N	N	Y	0	0	0.01	0
TBIG055203	ENSG00000160714	UBE2Q1	ubiquitin-conjugating enzyme E2Q family member 1 [Source:HGNC Symbol;Acc:15698]	66.9	42.9	-0.642	0.0024	0.00746546	yes	DOWN	Y	Y	Y	Y	N	65.42	64.82	40.8	45.97
TBIG055205	ENSG00000160716	CHRNB2	cholinergic receptor, nicotinic, beta 2 (neuronal) [Source:HGNC Symbol;Acc:1962]	0.0373	0.0571	0.615	1	1	no	UP	N	N	N	N	N	0.03	0.04	0.05	0.07
TBIG055207	ENSG00000160710	ADAR	adenosine deaminase, RNA-specific [Source:HGNC Symbol;Acc:225]	117	91.7	-0.347	0.07255	0.140414	no	DOWN	N	N	N	N	N	99.48	128.18	88.81	96.97
TBIG055210	ENSG00000143603	KCNN3	potassium intermediate/small conductance calcium-activated channel, subfamily N, member 3 [Source:HGNC Symbol;Acc:6292]	0	0.108	inf	1	1	no	UP	N	N	N	N	Y	0	0	0.06	0.16
TBIG055211	ENSG00000163344	PMVK	phosphomevalonate kinase [Source:HGNC Symbol;Acc:9141]	122	50.2	-1.28	5e-05	0.00022229	yes	DOWN	Y	Y	Y	Y	Y	117.87	119.69	51.19	51
TBIG055213	ENSG00000163346	PBXIP1	pre-B-cell leukemia homeobox interacting protein 1 [Source:HGNC Symbol;Acc:21199]	26.2	10	-1.38	5e-05	0.00022229	yes	DOWN	Y	Y	Y	Y	Y	24.94	25.57	9.18	11.24
TBIG055214	ENSG00000163348	PYGO2	pygopus homolog 2 (Drosophila) [Source:HGNC Symbol;Acc:30257]	31.1	23	-0.435	0.05675	0.115122	no	DOWN	N	N	N	N	N	29.73	30.69	22.04	24.83
TBIG055216	ENSG00000160691	SHC1	SHC (Src homology 2 domain containing) transforming protein 1 [Source:HGNC Symbol;Acc:10840]	20.4	14.4	-0.502	0.1174	0.20849	no	DOWN	N	N	N	N	N	18.86	20.87	12.77	16.71
TBIG055217	ENSG00000173207	CKS1B	CDC28 protein kinase regulatory subunit 1B [Source:HGNC Symbol;Acc:19083]	389	242	-0.682	0.00015	0.00062186	yes	DOWN	Y	Y	Y	Y	N	396.15	363.04	260.67	227.67
TBIG055219	ENSG00000160688	FLAD1	flavin adenine dinucleotide synthetase 1 [Source:HGNC Symbol;Acc:24671]	56.7	47	-0.27	0.1754	0.28904	no	DOWN	N	N	N	N	N	57.2	52.51	46.6	48.67
TBIG055220	ENSG00000163352	LENEP	lens epithelial protein [Source:HGNC Symbol;Acc:14429]	0.186	0	#NAME?	1	1	no	DOWN	N	N	N	N	Y	0	0.37	0	0
TBIG055221	ENSG00000160685	ZBTB7B	zinc finger and BTB domain containing 7B [Source:HGNC Symbol;Acc:18668]	20.6	7.25	-1.5	5e-05	0.00022229	yes	DOWN	Y	Y	Y	Y	Y	19.47	20.33	7.25	7.46
TBIG055222	ENSG00000163354	DCST2	DC-STAMP domain containing 2 [Source:HGNC Symbol;Acc:26562]	0.323	0.0359	-3.17	1	1	no	DOWN	N	N	N	N	Y	0.51	0.11	0.03	0.04
TBIG055223	ENSG00000163357	DCST1	DC-STAMP domain containing 1 [Source:HGNC Symbol;Acc:26539]	0.0438	0	#NAME?	1	1	no	DOWN	N	N	N	N	Y	0.04	0.04	0	0
TBIG055225	ENSG00000143537	ADAM15	ADAM metallopeptidase domain 15 [Source:HGNC Symbol;Acc:193]	32.5	12.9	-1.33	5e-05	0.00022229	yes	DOWN	Y	Y	Y	Y	Y	30.31	32.37	12.94	13.25
TBIG055226	ENSG00000243364	EFNA4	ephrin-A4 [Source:HGNC Symbol;Acc:3224]	3.37	1.03	-1.71	0.00015	0.00062186	yes	DOWN	Y	Y	Y	Y	Y	3.15	3.38	1.21	0.88
TBIG055227	ENSG00000143590	EFNA3	ephrin-A3 [Source:HGNC Symbol;Acc:3223]	5.33	1.58	-1.76	5e-05	0.00022229	yes	DOWN	Y	Y	Y	Y	Y	5.46	4.81	1.86	1.34
TBIG055230	ENSG00000169242	EFNA1	ephrin-A1 [Source:HGNC Symbol;Acc:3221]	0.15	0.0592	-1.34	1	1	no	DOWN	N	N	N	N	Y	0.12	0.17	0.05	0.07
TBIG055231	ENSG00000169241	SLC50A1	solute carrier family 50 (sugar transporter), member 1 [Source:HGNC Symbol;Acc:30657]	101	54	-0.904	5e-05	0.00022229	yes	DOWN	Y	Y	Y	Y	N	99.76	97.65	53.13	56.16
TBIG055232	ENSG00000250784	RP11-540D14.6	-	1.55	0.962	-0.691	0.7419	0.826297	no	DOWN	N	N	N	N	N	0.88	2.16	1.25	0.69
TBIG055233	ENSG00000179085	DPM3	dolichyl-phosphate mannosyltransferase polypeptide 3 [Source:HGNC Symbol;Acc:3007]	80.8	36	-1.17	5e-05	0.00022229	yes	DOWN	Y	Y	Y	Y	Y	85.63	71.19	37.34	35.75
TBIG055236	ENSG00000163463	KRTCAP2	keratinocyte associated protein 2 [Source:HGNC Symbol;Acc:28942]	308	247	-0.32	0.12645	0.22166	no	DOWN	N	N	N	N	N	290.65	315.26	267.5	236.49
TBIG055237	ENSG00000163462	TRIM46	tripartite motif containing 46 [Source:HGNC Symbol;Acc:19019]	5.94	2.65	-1.16	0.08005	0.152421	no	DOWN	N	N	N	N	Y	5.26	6.23	2.36	3.04
TBIG055238	ENSG00000185499	MUC1	mucin 1, cell surface associated [Source:HGNC Symbol;Acc:7508]	6.17	0.119	-5.7	5e-05	0.00022229	yes	DOWN	Y	Y	Y	Y	Y	5.1	6.95	0.09	0.15
TBIG055239	ENSG00000169231	THBS3	thrombospondin 3 [Source:HGNC Symbol;Acc:11787]	3.65	0.848	-2.11	0.02835	0.0642219	no	DOWN	N	Y	N	Y	Y	3.79	3.29	0.57	1.16
TBIG055241	ENSG00000173171	MTX1	metaxin 1 [Source:HGNC Symbol;Acc:7504]	11.4	7.01	-0.696	0.00315	0.00947841	yes	DOWN	Y	Y	Y	Y	N	11.93	9.94	7.24	6.96
TBIG055243	ENSG00000160766	GBAP1	glucosidase, beta, acid pseudogene 1 [Source:HGNC Symbol;Acc:4178]	17.5	11	-0.669	0.00335	0.010024	yes	DOWN	Y	Y	Y	Y	N	16.47	17.3	10.03	12.23
TBIG055245	ENSG00000177628	GBA	glucosidase, beta, acid [Source:HGNC Symbol;Acc:4177]	78.7	42.8	-0.88	5e-05	0.00022229	yes	DOWN	Y	Y	Y	Y	N	71.64	80.83	42.39	44.22
TBIG055247	ENSG00000160767	FAM189B	family with sequence similarity 189, member B [Source:HGNC Symbol;Acc:1233]	0.924	6.31	2.77	5e-05	0.00022229	yes	UP	Y	Y	Y	Y	Y	0.73	1.07	6.06	6.81
TBIG055248	ENSG00000116521	SCAMP3	secretory carrier membrane protein 3 [Source:HGNC Symbol;Acc:10565]	150	67.9	-1.14	5e-05	0.00022229	yes	DOWN	Y	Y	Y	Y	Y	151.59	138.77	66.12	71.44
TBIG055249	ENSG00000176444	CLK2	CDC-like kinase 2 [Source:HGNC Symbol;Acc:2069]	104	60.1	-0.79	0.0009	0.00310114	yes	DOWN	Y	Y	Y	Y	N	103.1	98.65	53.05	68.53
TBIG055250	ENSG00000143630	HCN3	hyperpolarization activated cyclic nucleotide-gated potassium channel 3 [Source:HGNC Symbol;Acc:19183]	0.0255	1.87	6.2	0.03105	0.0693207	no	UP	N	Y	N	Y	Y	0.05	0	1.44	2.38
TBIG055251	ENSG00000143627	PKLR	pyruvate kinase, liver and RBC [Source:HGNC Symbol;Acc:9020]	0	0.0175	inf	1	1	no	UP	N	N	N	N	Y	0	0	0	0.04
TBIG055252	ENSG00000160752	FDPS	farnesyl diphosphate synthase [Source:HGNC Symbol;Acc:3631]	135	55.9	-1.28	5e-05	0.00022229	yes	DOWN	Y	Y	Y	Y	Y	135.98	127.26	58.38	54.69
TBIG055255	ENSG00000160753	RUSC1	RUN and SH3 domain containing 1 [Source:HGNC Symbol;Acc:17153]	35.7	10.2	-1.81	5e-05	0.00022229	yes	DOWN	Y	Y	Y	Y	Y	35.84	33.07	9.98	10.7
TBIG055256	ENSG00000116539	ASH1L	ash1 (absent, small, or homeotic)-like (Drosophila) [Source:HGNC Symbol;Acc:19088]	7.91	4.36	-0.859	0.001	0.00340956	yes	DOWN	Y	Y	Y	Y	N	6.13	9.35	4.15	4.65
TBIG055263	ENSG00000235919	ASH1L-AS1	ASH1L antisense RNA 1 [Source:HGNC Symbol;Acc:44146]	5.69	8.82	0.632	0.42695	0.559211	no	UP	N	N	N	N	N	6.34	4.76	9.03	8.86
TBIG055268	ENSG00000125459	MSTO1	misato homolog 1 (Drosophila) [Source:HGNC Symbol;Acc:29678]	14.2	7.45	-0.927	0.007	0.0191964	yes	DOWN	Y	Y	Y	Y	N	13.83	13.65	5.72	9.47
TBIG055274	ENSG00000116580	GON4L	gon-4-like (C. elegans) [Source:HGNC Symbol;Acc:25973]	16.6	13.7	-0.274	0.3122	0.441211	no	DOWN	N	N	N	N	N	13.68	18.75	12.36	15.36
TBIG055276	ENSG00000132718	SYT11	synaptotagmin XI [Source:HGNC Symbol;Acc:19239]	17.7	35.2	0.99	5e-05	0.00022229	yes	UP	Y	Y	Y	Y	N	14.99	19.77	36.14	35.08
TBIG055278	ENSG00000143622	RIT1	Ras-like without CAAX 1 [Source:HGNC Symbol;Acc:10023]	16.4	11.6	-0.504	0.02655	0.0607912	no	DOWN	N	Y	N	Y	N	15.53	16.48	11.96	11.44
TBIG055279	ENSG00000132680	KIAA0907	KIAA0907 [Source:HGNC Symbol;Acc:29145]	25.1	33.9	0.432	0.05875	0.118673	no	UP	N	N	N	N	N	22.53	26.69	33.76	34.92
TBIG055282	ENSG00000173080	RXFP4	relaxin/insulin-like family peptide receptor 4 [Source:HGNC Symbol;Acc:14666]	0.211	0.175	-0.273	1	1	no	DOWN	N	N	N	N	N	0.22	0.19	0.16	0.2
TBIG055283	ENSG00000116584	ARHGEF2	Rho/Rac guanine nucleotide exchange factor (GEF) 2 [Source:HGNC Symbol;Acc:682]	43.2	33.6	-0.362	0.06735	0.132279	no	DOWN	N	N	N	N	N	40.14	42.95	29.97	38.19
TBIG055287	ENSG00000163479	SSR2	signal sequence receptor, beta (translocon-associated protein beta) [Source:HGNC Symbol;Acc:11324]	416	201	-1.05	5e-05	0.00022229	yes	DOWN	Y	Y	Y	Y	Y	482.69	329.21	194.76	214.07
TBIG055288	ENSG00000160803	UBQLN4	ubiquilin 4 [Source:HGNC Symbol;Acc:1237]	43.3	28.3	-0.613	0.0014	0.00460794	yes	DOWN	Y	Y	Y	Y	N	42.44	42.05	27.79	29.79
TBIG055289	ENSG00000116586	LAMTOR2	late endosomal/lysosomal adaptor, MAPK and MTOR activator 2 [Source:HGNC Symbol;Acc:29796]	100	61.5	-0.704	0.0001	0.000427641	yes	DOWN	Y	Y	Y	Y	N	95	100.24	65.45	59.31
TBIG055290	ENSG00000132698	RAB25	RAB25, member RAS oncogene family [Source:HGNC Symbol;Acc:18238]	0.163	0.111	-0.56	1	1	no	DOWN	N	N	N	N	N	0.08	0.23	0.22	0
TBIG055291	ENSG00000254726	MEX3A	mex-3 homolog A (C. elegans) [Source:HGNC Symbol;Acc:33482]	1.31	0.867	-0.6	0.14605	0.249189	no	DOWN	N	N	N	N	N	1.17	1.38	0.74	1.02
TBIG055293	ENSG00000160789	LMNA	lamin A/C [Source:HGNC Symbol;Acc:6636]	276	7.95	-5.12	5e-05	0.00022229	yes	DOWN	Y	Y	Y	Y	Y	259.6	269.35	7.82	8.13
TBIG055294	ENSG00000196189	SEMA4A	sema domain, immunoglobulin domain (Ig), transmembrane domain (TM) and short cytoplasmic domain, (semaphorin) 4A [Source:HGNC Symbol;Acc:10729]	0.891	10.7	3.59	5e-05	0.00022229	yes	UP	Y	Y	Y	Y	Y	0.63	1.12	10	11.89
TBIG055296	ENSG00000160785	SLC25A44	solute carrier family 25, member 44 [Source:HGNC Symbol;Acc:29036]	18.3	18.4	0.00762	0.97025	0.982989	no	UP	N	N	N	N	N	17.18	18.49	16.55	20.75
TBIG055297	ENSG00000260238	PMF1-BGLAP	PMF1-BGLAP readthrough [Source:HGNC Symbol;Acc:42953]	6.09	5.77	-0.0787	0.9133	0.944434	no	DOWN	N	N	N	N	N	5.86	5.95	6.06	5.58
TBIG055298	ENSG00000160783	PMF1	polyamine-modulated factor 1 [Source:HGNC Symbol;Acc:9112]	90.2	55.3	-0.705	0.00035	0.0013345	yes	DOWN	Y	Y	Y	Y	N	99.17	75.69	56.03	56.09
TBIG055299	ENSG00000242252	BGLAP	bone gamma-carboxyglutamate (gla) protein [Source:HGNC Symbol;Acc:1043]	0.446	0.563	0.336	0.8549	0.906363	no	UP	N	N	N	N	N	0.54	0.31	0.64	0.5
TBIG055300	ENSG00000160781	PAQR6	progestin and adipoQ receptor family member VI [Source:HGNC Symbol;Acc:30132]	5.83	8.17	0.488	0.03425	0.0754551	no	UP	N	Y	N	Y	N	5.27	6.02	6.73	10.01
TBIG055301	ENSG00000198952	SMG5	smg-5 homolog, nonsense mediated mRNA decay factor (C. elegans) [Source:HGNC Symbol;Acc:24644]	42.4	34.1	-0.314	0.15685	0.263824	no	DOWN	N	N	N	N	N	41.85	40.19	31.45	37.86
TBIG055302	ENSG00000163472	TMEM79	transmembrane protein 79 [Source:HGNC Symbol;Acc:28196]	23.2	14.7	-0.658	0.00805	0.0216715	yes	DOWN	Y	Y	Y	Y	N	22.48	22.42	13.16	16.79
TBIG055303	ENSG00000198715	C1orf85	chromosome 1 open reading frame 85 [Source:HGNC Symbol;Acc:29436]	15.3	19.3	0.335	0.32115	0.451328	no	UP	N	N	N	N	N	17.76	11.81	17.77	21.64
TBIG055304	ENSG00000189030	VHLL	von Hippel-Lindau tumor suppressor-like [Source:HGNC Symbol;Acc:30666]	0.0292	0.143	2.29	1	1	no	UP	N	N	N	N	Y	0	0.06	0.21	0.08
TBIG055305	ENSG00000163468	CCT3	chaperonin containing TCP1, subunit 3 (gamma) [Source:HGNC Symbol;Acc:1616]	373	313	-0.252	0.1998	0.318411	no	DOWN	N	N	N	N	N	354.55	371.19	333.38	297.13
TBIG055307	ENSG00000163467	TSACC	TSSK6 activating co-chaperone [Source:HGNC Symbol;Acc:30636]	1.47	0.745	-0.984	0.35425	0.48698	no	DOWN	N	N	N	N	N	1.75	1.11	0.59	0.93
TBIG055308	ENSG00000132677	RHBG	Rh family, B glycoprotein (gene/pseudogene) [Source:HGNC Symbol;Acc:14572]	0	0.33	inf	1	1	no	UP	N	N	N	N	Y	0	0	0.36	0.27
TBIG055310	ENSG00000125462	C1orf61	chromosome 1 open reading frame 61 [Source:HGNC Symbol;Acc:30780]	0	0.044	inf	1	1	no	UP	N	N	N	N	Y	0	0	0.09	0
TBIG055313	ENSG00000116604	MEF2D	myocyte enhancer factor 2D [Source:HGNC Symbol;Acc:6997]	12.7	52.4	2.05	5e-05	0.00022229	yes	UP	Y	Y	Y	Y	Y	11.31	13.25	47.47	59.28
TBIG055316	ENSG00000183856	IQGAP3	IQ motif containing GTPase activating protein 3 [Source:HGNC Symbol;Acc:20669]	0.0186	3.19	7.42	0.00105	0.00355744	yes	UP	Y	Y	Y	Y	Y	0.03	0.01	3.71	2.73
TBIG055318	ENSG00000187862	TTC24	tetratricopeptide repeat domain 24 [Source:HGNC Symbol;Acc:32348]	0	0.164	inf	1	1	no	UP	N	N	N	N	Y	0	0	0.08	0.26
TBIG055320	ENSG00000163382	APOA1BP	apolipoprotein A-I binding protein [Source:HGNC Symbol;Acc:18453]	103	85.1	-0.277	0.1349	0.233653	no	DOWN	N	N	N	N	N	104.28	95.71	90.24	81.85
TBIG055321	ENSG00000160818	GPATCH4	G patch domain containing 4 [Source:HGNC Symbol;Acc:25982]	39.4	60.4	0.618	0.00065	0.00232404	yes	UP	Y	Y	Y	Y	N	34.11	41.81	65.6	55.74
TBIG055322	ENSG00000132702	HAPLN2	hyaluronan and proteoglycan link protein 2 [Source:HGNC Symbol;Acc:17410]	0.0329	0	#NAME?	1	1	no	DOWN	N	N	N	N	Y	0	0.07	0	0
TBIG055325	ENSG00000132688	NES	nestin [Source:HGNC Symbol;Acc:7756]	0.0095	0.00397	-1.26	1	1	no	DOWN	N	N	N	N	Y	0	0.02	0	0.01
TBIG055327	ENSG00000143320	CRABP2	cellular retinoic acid binding protein 2 [Source:HGNC Symbol;Acc:2339]	0.134	0.639	2.26	0.01715	0.0418943	yes	UP	Y	Y	N	Y	Y	0.13	0.13	0.75	0.54
TBIG055329	ENSG00000143319	ISG20L2	interferon stimulated exonuclease gene 20kDa-like 2 [Source:HGNC Symbol;Acc:25745]	43.6	45.5	0.0619	0.83385	0.891935	no	UP	N	N	N	N	N	40.55	44.54	47.92	44.22
TBIG055330	ENSG00000143303	RRNAD1	ribosomal RNA adenine dimethylase domain containing 1 [Source:HGNC Symbol;Acc:24273]	33.2	30.9	-0.106	0.79315	0.863588	no	DOWN	N	N	N	N	N	31.93	32.4	29.61	33.01
TBIG055331	ENSG00000143314	MRPL24	mitochondrial ribosomal protein L24 [Source:HGNC Symbol;Acc:14037]	148	81.9	-0.855	5e-05	0.00022229	yes	DOWN	Y	Y	Y	Y	N	145.74	141.35	83.56	81.82
TBIG055332	ENSG00000143321	HDGF	hepatoma-derived growth factor [Source:HGNC Symbol;Acc:4856]	267	154	-0.795	0.0002	0.000804562	yes	DOWN	Y	Y	Y	Y	N	273.55	243.99	149.4	161.55
TBIG055333	ENSG00000143294	PRCC	papillary renal cell carcinoma (translocation-associated) [Source:HGNC Symbol;Acc:9343]	60.8	46.7	-0.383	0.4268	0.55914	no	DOWN	N	N	N	N	N	55.41	62.24	45.12	49.32
TBIG055334	ENSG00000027869	SH2D2A	SH2 domain containing 2A [Source:HGNC Symbol;Acc:10821]	12.6	295	4.55	5e-05	0.00022229	yes	UP	Y	Y	Y	Y	Y	11.5	12.75	274.16	325.19
TBIG055335	ENSG00000198400	NTRK1	neurotrophic tyrosine kinase, receptor, type 1 [Source:HGNC Symbol;Acc:8031]	0.138	2.44	4.15	0.0032	0.00961948	yes	UP	Y	Y	Y	Y	Y	0.11	0.15	2.61	2.36
TBIG055336	ENSG00000027644	INSRR	insulin receptor-related receptor [Source:HGNC Symbol;Acc:6093]	0	0.13	inf	1	1	no	UP	N	N	N	N	Y	0	0	0.09	0.18
TBIG055337	ENSG00000187800	PEAR1	platelet endothelial aggregation receptor 1 [Source:HGNC Symbol;Acc:33631]	0	0.0933	inf	1	1	no	UP	N	N	N	N	Y	0	0	0.04	0.15
TBIG055339	ENSG00000132694	ARHGEF11	Rho guanine nucleotide exchange factor (GEF) 11 [Source:HGNC Symbol;Acc:14580]	0	1.37	inf	5e-05	0.00022229	yes	UP	Y	Y	Y	Y	Y	0	0	1.03	1.76
TBIG055344	ENSG00000253831	ETV3L	ets variant 3-like [Source:HGNC Symbol;Acc:33834]	0	0.0152	inf	1	1	no	UP	N	N	N	N	Y	0	0	0.03	0
TBIG055345	ENSG00000117036	ETV3	ets variant 3 [Source:HGNC Symbol;Acc:3492]	6.35	7.73	0.284	0.16635	0.276675	no	UP	N	N	N	N	N	5.57	6.91	7.7	7.97
TBIG055350	ENSG00000143297	FCRL5	Fc receptor-like 5 [Source:HGNC Symbol;Acc:18508]	0	0.0208	inf	1	1	no	UP	N	N	N	N	Y	0	0	0.02	0.02
TBIG055351	ENSG00000163518	FCRL4	Fc receptor-like 4 [Source:HGNC Symbol;Acc:18507]	0.00946	1.49	7.3	0.24675	0.369751	no	UP	N	N	N	N	Y	0	0.02	1.36	1.64
TBIG055354	ENSG00000241609	RP11-367J7.2	-	0	5.2	inf	0.20105	0.319825	no	UP	N	N	N	N	Y	0	0	6.32	4.16
TBIG055355	ENSG00000160856	FCRL3	Fc receptor-like 3 [Source:HGNC Symbol;Acc:18506]	0.0177	45.1	11.3	5e-05	0.00022229	yes	UP	Y	Y	Y	Y	Y	0.02	0.02	44.95	46.31
TBIG055359	ENSG00000132704	FCRL2	Fc receptor-like 2 [Source:HGNC Symbol;Acc:14875]	0	0.246	inf	1	1	no	UP	N	N	N	N	Y	0	0	0.3	0.2
TBIG055360	ENSG00000163534	FCRL1	Fc receptor-like 1 [Source:HGNC Symbol;Acc:18509]	0	0.141	inf	1	1	no	UP	N	N	N	N	Y	0	0	0.12	0.17
TBIG055361	ENSG00000073754	CD5L	CD5 molecule-like [Source:HGNC Symbol;Acc:1690]	0	0.319	inf	1	1	no	UP	N	N	N	N	Y	0	0	0.34	0.31
TBIG055364	ENSG00000183853	KIRREL	kin of IRRE like (Drosophila) [Source:HGNC Symbol;Acc:15734]	0.0411	0	#NAME?	1	1	no	DOWN	N	N	N	N	Y	0.02	0.06	0	0
TBIG055368	ENSG00000158473	CD1D	CD1d molecule [Source:HGNC Symbol;Acc:1637]	0	0.0151	inf	1	1	no	UP	N	N	N	N	Y	0	0	0	0.03
TBIG055371	ENSG00000158477	CD1A	CD1a molecule [Source:HGNC Symbol;Acc:1634]	0	0.203	inf	1	1	no	UP	N	N	N	N	Y	0	0	0.08	0.34
TBIG055373	ENSG00000158481	CD1C	CD1c molecule [Source:HGNC Symbol;Acc:1636]	0	0.0354	inf	1	1	no	UP	N	N	N	N	Y	0	0	0.07	0
TBIG055390	ENSG00000163554	SPTA1	spectrin, alpha, erythrocytic 1 (elliptocytosis 2) [Source:HGNC Symbol;Acc:11272]	0	0.76	inf	5e-05	0.00022229	yes	UP	Y	Y	Y	Y	Y	0	0	0.62	0.92
TBIG055403	ENSG00000163564	PYHIN1	pyrin and HIN domain family, member 1 [Source:HGNC Symbol;Acc:28894]	7.24	57.9	3	5e-05	0.00022229	yes	UP	Y	Y	Y	Y	Y	7.12	7.17	59.61	57.04
TBIG055404	ENSG00000163565	IFI16	interferon, gamma-inducible protein 16 [Source:HGNC Symbol;Acc:5395]	182	380	1.06	5e-05	0.00022229	yes	UP	Y	Y	Y	Y	Y	172.38	184.38	407.6	357.73
TBIG055406	ENSG00000163568	AIM2	absent in melanoma 2 [Source:HGNC Symbol;Acc:357]	18.3	18.8	0.0391	0.8385	0.895048	no	UP	N	N	N	N	N	18.72	17.27	19.06	18.72
TBIG055414	ENSG00000179639	FCER1A	Fc fragment of IgE, high affinity I, receptor for; alpha polypeptide [Source:HGNC Symbol;Acc:3609]	0	0.0607	inf	1	1	no	UP	N	N	N	N	Y	0	0	0.07	0.05
TBIG055430	ENSG00000158716	DUSP23	dual specificity phosphatase 23 [Source:HGNC Symbol;Acc:21480]	0	7.08	inf	5e-05	0.00022229	yes	UP	Y	Y	Y	Y	Y	0	0	7.48	6.83
TBIG055431	ENSG00000181036	FCRL6	Fc receptor-like 6 [Source:HGNC Symbol;Acc:31910]	0	6.68	inf	5e-05	0.00022229	yes	UP	Y	Y	Y	Y	Y	0	0	7.38	6.15
TBIG055432	ENSG00000158714	SLAMF8	SLAM family member 8 [Source:HGNC Symbol;Acc:21391]	0.371	3.62	3.29	5e-05	0.00022229	yes	UP	Y	Y	Y	Y	Y	0.34	0.38	4.08	3.25
TBIG055433	ENSG00000188004	C1orf204	chromosome 1 open reading frame 204 [Source:HGNC Symbol;Acc:27647]	1.77	3.13	0.824	0.02645	0.0606185	no	UP	N	Y	N	Y	N	1.82	1.62	3.49	2.84
TBIG055435	ENSG00000243284	VSIG8	V-set and immunoglobulin domain containing 8 [Source:HGNC Symbol;Acc:32063]	0.0156	0.0729	2.23	1	1	no	UP	N	N	N	N	Y	0	0.03	0.1	0.04
TBIG055436	ENSG00000256029	RP11-190A12.7	Uncharacterized protein [Source:UniProtKB/TrEMBL;Acc:H3BMC4]	0.14	0	#NAME?	1	1	no	DOWN	N	N	N	N	Y	0	0.27	0	0
TBIG055437	ENSG00000213085	CCDC19	coiled-coil domain containing 19 [Source:HGNC Symbol;Acc:17229]	0.438	0.571	0.384	0.4958	0.621878	no	UP	N	N	N	N	N	0.45	0.39	0.62	0.52
TBIG055439	ENSG00000269620	AL590560.1	HCG1995379; Uncharacterized protein [Source:UniProtKB/TrEMBL;Acc:M0R2Y0]	0	0.846	inf	1	1	no	UP	N	N	N	N	Y	0	0	1.67	0
TBIG055440	ENSG00000158710	TAGLN2	transgelin 2 [Source:HGNC Symbol;Acc:11554]	1300	441	-1.56	5e-05	0.00022229	yes	DOWN	Y	Y	Y	Y	Y	1243.59	1287.73	464.09	431.14
TBIG055441	ENSG00000085552	IGSF9	immunoglobulin superfamily, member 9 [Source:HGNC Symbol;Acc:18132]	0.0147	0	#NAME?	1	1	no	DOWN	N	N	N	N	Y	0.02	0.01	0	0
TBIG055445	ENSG00000260766	RP11-226L15.5	-	1.29	2.17	0.748	0.0152	0.0377053	yes	UP	Y	Y	N	Y	N	1.53	1.04	2	2.4
TBIG055446	ENSG00000143315	PIGM	phosphatidylinositol glycan anchor biosynthesis, class M [Source:HGNC Symbol;Acc:18858]	4.35	6.41	0.558	0.00635	0.0175699	yes	UP	Y	Y	Y	Y	N	3.86	4.79	6.2	6.8
TBIG055447	ENSG00000177807	KCNJ10	potassium inwardly-rectifying channel, subfamily J, member 10 [Source:HGNC Symbol;Acc:6256]	0.0266	0.0568	1.1	1	1	no	UP	N	N	N	N	Y	0.02	0.03	0.07	0.04
TBIG055450	ENSG00000162728	KCNJ9	potassium inwardly-rectifying channel, subfamily J, member 9 [Source:HGNC Symbol;Acc:6270]	0.00458	0	#NAME?	1	1	no	DOWN	N	N	N	N	Y	0	0.01	0	0
TBIG055451	ENSG00000162729	IGSF8	immunoglobulin superfamily, member 8 [Source:HGNC Symbol;Acc:17813]	14.8	10	-0.561	0.0049	0.0139841	yes	DOWN	Y	Y	Y	Y	N	15.46	13.05	8.41	12.1
TBIG055453	ENSG00000132681	ATP1A4	ATPase, Na+/K+ transporting, alpha 4 polypeptide [Source:HGNC Symbol;Acc:14073]	0.888	0	#NAME?	5e-05	0.00022229	yes	DOWN	Y	Y	Y	Y	Y	1.25	0.46	0	0
TBIG055454	ENSG00000143318	CASQ1	calsequestrin 1 (fast-twitch, skeletal muscle) [Source:HGNC Symbol;Acc:1512]	0.439	0	#NAME?	1	1	no	DOWN	N	N	N	N	Y	0.48	0.37	0	0
TBIG055455	ENSG00000227741	RP11-536C5.7	-	0.131	0.1	-0.383	1	1	no	DOWN	N	N	N	N	N	0.21	0.04	0.14	0.06
TBIG055456	ENSG00000162734	PEA15	phosphoprotein enriched in astrocytes 15 [Source:HGNC Symbol;Acc:8822]	96.3	41.5	-1.21	5e-05	0.00022229	yes	DOWN	Y	Y	Y	Y	Y	99.12	87.52	40.58	43.41
TBIG055458	ENSG00000132716	DCAF8	DDB1 and CUL4 associated factor 8 [Source:HGNC Symbol;Acc:24891]	109	64.6	-0.759	0.02705	0.0616616	no	DOWN	N	Y	N	Y	N	103.81	109.11	62.19	68.79
TBIG055459	ENSG00000258465	DCAF8	DDB1- and CUL4-associated factor 8 [Source:UniProtKB/TrEMBL;Acc:G3V3G9]	0.224	0	#NAME?	1	1	no	DOWN	N	N	N	N	Y	0.1	0.34	0	0
TBIG055462	ENSG00000162735	PEX19	peroxisomal biogenesis factor 19 [Source:HGNC Symbol;Acc:9713]	65.1	30.2	-1.11	0.00075	0.00263879	yes	DOWN	Y	Y	Y	Y	Y	71	55.89	31.84	29.36
TBIG055463	ENSG00000122218	COPA	coatomer protein complex, subunit alpha [Source:HGNC Symbol;Acc:2230]	59.5	38.6	-0.626	0.00305	0.00920893	yes	DOWN	Y	Y	Y	Y	N	54.07	62.18	40.23	37.66
TBIG055466	ENSG00000162736	NCSTN	nicastrin [Source:HGNC Symbol;Acc:17091]	58.7	34.5	-0.766	0.09135	0.16985	no	DOWN	N	N	N	N	N	57.65	57.22	32.88	37.24
TBIG055467	ENSG00000171786	NHLH1	nescient helix loop helix 1 [Source:HGNC Symbol;Acc:7817]	0.0733	0.0768	0.0671	1	1	no	UP	N	N	N	N	N	0.05	0.09	0.09	0.07
TBIG055469	ENSG00000162738	VANGL2	VANGL planar cell polarity protein 2 [Source:HGNC Symbol;Acc:15511]	0.00575	0.00639	0.152	1	1	no	UP	N	N	N	N	N	0.01	0	0.01	0
TBIG055470	ENSG00000162739	SLAMF6	SLAM family member 6 [Source:HGNC Symbol;Acc:21392]	11.1	49	2.14	5e-05	0.00022229	yes	UP	Y	Y	Y	Y	Y	9.12	12.72	49.57	49.57
TBIG055475	ENSG00000117090	SLAMF1	signaling lymphocytic activation molecule family member 1 [Source:HGNC Symbol;Acc:10903]	5.19	7.07	0.446	0.05675	0.115122	no	UP	N	N	N	N	N	4.97	5.12	7.64	6.63
TBIG055478	ENSG00000117091	CD48	CD48 molecule [Source:HGNC Symbol;Acc:1683]	63.6	185	1.54	5e-05	0.00022229	yes	UP	Y	Y	Y	Y	Y	79.44	44.96	200.13	172.85
TBIG055480	ENSG00000026751	SLAMF7	SLAM family member 7 [Source:HGNC Symbol;Acc:21394]	0.119	241	11	5e-05	0.00022229	yes	UP	Y	Y	Y	Y	Y	0.17	0.07	228.69	256.77
TBIG055481	ENSG00000122224	LY9	lymphocyte antigen 9 [Source:HGNC Symbol;Acc:6730]	0.573	9.91	4.11	5e-05	0.00022229	yes	UP	Y	Y	Y	Y	Y	0.49	0.63	9.28	10.77
TBIG055482	ENSG00000122223	CD244	CD244 molecule, natural killer cell receptor 2B4 [Source:HGNC Symbol;Acc:18171]	8.44	127	3.91	5e-05	0.00022229	yes	UP	Y	Y	Y	Y	Y	9.18	7.31	130.31	127.41
TBIG055484	ENSG00000179914	ITLN1	intelectin 1 (galactofuranose binding) [Source:HGNC Symbol;Acc:18259]	0	0.356	inf	1	1	no	UP	N	N	N	N	Y	0	0	0.42	0.3
TBIG055487	ENSG00000198358	RP11-544M22.1	-	0	0.0144	inf	1	1	no	UP	N	N	N	N	Y	0	0	0.03	0
TBIG055489	ENSG00000158764	ITLN2	intelectin 2 [Source:HGNC Symbol;Acc:20599]	0	0.473	inf	1	1	no	UP	N	N	N	N	Y	0	0	0.49	0.47
TBIG055490	ENSG00000158769	F11R	F11 receptor [Source:HGNC Symbol;Acc:14685]	2.51	12.1	2.27	5e-05	0.00022229	yes	UP	Y	Y	Y	Y	Y	2.58	2.34	11.86	12.75
TBIG055491	ENSG00000270149	F11R	Junctional adhesion molecule A [Source:UniProtKB/Swiss-Prot;Acc:Q9Y624]	0.0997	0.243	1.29	1	1	no	UP	N	N	N	N	Y	0	0.19	0.48	0
TBIG055493	ENSG00000215845	TSTD1	thiosulfate sulfurtransferase (rhodanese)-like domain containing 1 [Source:HGNC Symbol;Acc:35410]	76.8	123	0.677	0.01845	0.044611	yes	UP	Y	Y	N	Y	N	83.85	64.88	134.25	114.81
TBIG055494	ENSG00000158773	USF1	upstream transcription factor 1 [Source:HGNC Symbol;Acc:12593]	53.6	51.4	-0.0592	0.76225	0.84086	no	DOWN	N	N	N	N	N	55.14	49.05	53.66	50.36
TBIG055495	ENSG00000186517	ARHGAP30	Rho GTPase activating protein 30 [Source:HGNC Symbol;Acc:27414]	73.7	100	0.441	0.01955	0.0469489	yes	UP	Y	Y	N	Y	N	69.64	73.47	96.02	107.67
TBIG055497	ENSG00000143217	PVRL4	poliovirus receptor-related 4 [Source:HGNC Symbol;Acc:19688]	0.295	0.0515	-2.52	1	1	no	DOWN	N	N	N	N	Y	0.2	0.38	0.07	0.04
TBIG055499	ENSG00000162755	KLHDC9	kelch domain containing 9 [Source:HGNC Symbol;Acc:28489]	0	0.0653	inf	1	1	no	UP	N	N	N	N	Y	0	0	0.13	0
TBIG055500	ENSG00000143256	PFDN2	prefoldin subunit 2 [Source:HGNC Symbol;Acc:8867]	153	123	-0.316	0.2309	0.353202	no	DOWN	N	N	N	N	N	155.19	140.4	129.48	118.24
TBIG055501	ENSG00000158793	NIT1	nitrilase 1 [Source:HGNC Symbol;Acc:7828]	47.4	23.6	-1.01	0.0116	0.0297741	yes	DOWN	Y	Y	N	Y	Y	42.67	49.77	24.95	22.9
TBIG055502	ENSG00000158796	DEDD	death effector domain containing [Source:HGNC Symbol;Acc:2755]	24.3	20	-0.282	0.45795	0.587596	no	DOWN	N	N	N	N	N	22.84	24.18	20.42	20.06
TBIG055506	ENSG00000143258	USP21	ubiquitin specific peptidase 21 [Source:HGNC Symbol;Acc:12620]	34	18.5	-0.877	5e-05	0.00022229	yes	DOWN	Y	Y	Y	Y	N	31.36	34.98	16.87	20.89
TBIG055507	ENSG00000143224	PPOX	protoporphyrinogen oxidase [Source:HGNC Symbol;Acc:9280]	42.1	20.6	-1.03	0.00405	0.0118374	yes	DOWN	Y	Y	Y	Y	Y	42.35	39.41	19.24	22.83
TBIG055508	ENSG00000158850	B4GALT3	UDP-Gal:betaGlcNAc beta 1,4- galactosyltransferase, polypeptide 3 [Source:HGNC Symbol;Acc:926]	43.7	34.4	-0.348	0.1616	0.270121	no	DOWN	N	N	N	N	N	40.24	44.78	32.85	37.11
TBIG055509	ENSG00000158859	ADAMTS4	ADAM metallopeptidase with thrombospondin type 1 motif, 4 [Source:HGNC Symbol;Acc:220]	0	0.0989	inf	1	1	no	UP	N	N	N	N	Y	0	0	0.07	0.13
TBIG055510	ENSG00000158864	NDUFS2	NADH dehydrogenase (ubiquinone) Fe-S protein 2, 49kDa (NADH-coenzyme Q reductase) [Source:HGNC Symbol;Acc:7708]	170	106	-0.684	0.00035	0.0013345	yes	DOWN	Y	Y	Y	Y	N	153.49	179.29	110.63	103.44
TBIG055511	ENSG00000158869	FCER1G	Fc fragment of IgE, high affinity I, receptor for; gamma polypeptide [Source:HGNC Symbol;Acc:3611]	174	30.3	-2.52	5e-05	0.00022229	yes	DOWN	Y	Y	Y	Y	Y	175.15	163.13	33.06	28.07
TBIG055513	ENSG00000158874	APOA2	apolipoprotein A-II [Source:HGNC Symbol;Acc:601]	0	0.0296	inf	1	1	no	UP	N	N	N	N	Y	0	0	0.06	0
TBIG055514	ENSG00000158882	TOMM40L	translocase of outer mitochondrial membrane 40 homolog (yeast)-like [Source:HGNC Symbol;Acc:25756]	17.2	19.4	0.169	0.4199	0.552733	no	UP	N	N	N	N	N	16.07	17.46	19.38	19.93
TBIG055516	ENSG00000143257	NR1I3	nuclear receptor subfamily 1, group I, member 3 [Source:HGNC Symbol;Acc:7969]	10.9	15.8	0.534	0.37175	0.504798	no	UP	N	N	N	N	N	11.38	9.86	17.6	14.39
TBIG055518	ENSG00000158887	MPZ	myelin protein zero [Source:HGNC Symbol;Acc:7225]	0	0.551	inf	5e-05	0.00022229	yes	UP	Y	Y	Y	Y	Y	0	0	0.57	0.55
TBIG055519	ENSG00000143252	SDHC	succinate dehydrogenase complex, subunit C, integral membrane protein, 15kDa [Source:HGNC Symbol;Acc:10682]	121	92.6	-0.389	0.04975	0.103091	no	DOWN	N	N	N	Y	N	102.56	136.48	100.93	87.23
TBIG055520	ENSG00000188931	C1orf192	chromosome 1 open reading frame 192 [Source:HGNC Symbol;Acc:32325]	0.778	0.946	0.281	0.55115	0.670923	no	UP	N	N	N	N	N	0.76	0.76	1.06	0.86
TBIG055525	ENSG00000143226	FCGR2A	Fc fragment of IgG, low affinity IIa, receptor (CD32) [Source:HGNC Symbol;Acc:3616]	0.485	1.5	1.63	0.0028	0.0085334	yes	UP	Y	Y	Y	Y	Y	0.45	0.5	1.52	1.52
TBIG055526	ENSG00000173110	HSPA6	heat shock 70kDa protein 6 (HSP70B') [Source:HGNC Symbol;Acc:5239]	2.86	25.1	3.14	5e-05	0.00022229	yes	UP	Y	Y	Y	Y	Y	2.7	2.81	25.2	25.6
TBIG055528	ENSG00000203747	FCGR3A	Fc fragment of IgG, low affinity IIIa, receptor (CD16a) [Source:HGNC Symbol;Acc:3619]	0.199	1.97	3.31	5e-05	0.00022229	yes	UP	Y	Y	Y	Y	Y	0.13	0.26	1.95	2.05
TBIG055530	ENSG00000072694	FCGR2B	Fc fragment of IgG, low affinity IIb, receptor (CD32) [Source:HGNC Symbol;Acc:3618]	0.0091	1.57	7.43	0.0005	0.00183994	yes	UP	Y	Y	Y	Y	Y	0.01	0.01	1.81	1.37
TBIG055531	ENSG00000244682	FCGR2C	Fc fragment of IgG, low affinity IIc, receptor for (CD32) (gene/pseudogene) [Source:HGNC Symbol;Acc:15626]	0.357	1.69	2.25	0.00675	0.0185768	yes	UP	Y	Y	Y	Y	Y	0.18	0.52	1.51	1.93
TBIG055534	ENSG00000162747	FCGR3B	Fc fragment of IgG, low affinity IIIb, receptor (CD16b) [Source:HGNC Symbol;Acc:3620]	0	1.2	inf	0.00425	0.0123635	yes	UP	Y	Y	Y	Y	Y	0	0	1.27	1.16
TBIG055537	ENSG00000213075	RPL31P11	ribosomal protein L31 pseudogene 11 [Source:HGNC Symbol;Acc:35849]	0	0.0164	inf	1	1	no	UP	N	N	N	N	Y	0	0	0.03	0
TBIG055539	ENSG00000132185	FCRLA	Fc receptor-like A [Source:HGNC Symbol;Acc:18504]	0	0.0444	inf	1	1	no	UP	N	N	N	N	Y	0	0	0.09	0
TBIG055540	ENSG00000162746	FCRLB	Fc receptor-like B [Source:HGNC Symbol;Acc:26431]	3.35	11.6	1.79	5e-05	0.00022229	yes	UP	Y	Y	Y	Y	Y	3.46	3.03	11.45	12.03
TBIG055542	ENSG00000081721	DUSP12	dual specificity phosphatase 12 [Source:HGNC Symbol;Acc:3067]	44.8	44.6	-0.00608	0.97195	0.983823	no	DOWN	N	N	N	N	N	48.75	38.76	45.45	44.73
TBIG055544	ENSG00000118217	ATF6	activating transcription factor 6 [Source:HGNC Symbol;Acc:791]	19.1	16.8	-0.188	0.3034	0.432238	no	DOWN	N	N	N	N	N	18.33	19.42	17.27	16.61
TBIG055545	ENSG00000229808	RP11-456P18.2	-	0.209	0.829	1.99	0.41065	0.54328	no	UP	N	N	N	N	Y	0.21	0.2	0.8	0.88
TBIG055546	ENSG00000162745	OLFML2B	olfactomedin-like 2B [Source:HGNC Symbol;Acc:24558]	0.00675	0	#NAME?	1	1	no	DOWN	N	N	N	N	Y	0.01	0	0	0
TBIG055548	ENSG00000198929	NOS1AP	nitric oxide synthase 1 (neuronal) adaptor protein [Source:HGNC Symbol;Acc:16859]	0	1.96	inf	0.102	0.186066	no	UP	N	N	N	N	Y	0	0	1.71	2.23
TBIG055553	ENSG00000254706	RP11-565P22.6	Uncharacterized protein [Source:UniProtKB/TrEMBL;Acc:H7C2G1]	0	1.43	inf	0.15385	0.259734	no	UP	N	N	N	N	Y	0	0	0.15	2.82
TBIG055554	ENSG00000239887	C1orf226	chromosome 1 open reading frame 226 [Source:HGNC Symbol;Acc:34351]	0.00557	5.01	9.81	0.25	0.372391	no	UP	N	N	N	N	Y	0	0.01	4.54	5.64
TBIG055555	ENSG00000171722	C1orf111	chromosome 1 open reading frame 111 [Source:HGNC Symbol;Acc:27648]	0	0.313	inf	1	1	no	UP	N	N	N	N	Y	0	0	0.2	0.44
TBIG055556	ENSG00000198574	SH2D1B	SH2 domain containing 1B [Source:HGNC Symbol;Acc:30416]	1.07	87.6	6.36	5e-05	0.00022229	yes	UP	Y	Y	Y	Y	Y	1.1	1.01	88.48	89.59
TBIG055558	ENSG00000152332	UHMK1	U2AF homology motif (UHM) kinase 1 [Source:HGNC Symbol;Acc:19683]	38.1	45.6	0.26	0.15135	0.256284	no	UP	N	N	N	N	N	37.07	39.06	45.98	46.52
TBIG055561	ENSG00000117143	UAP1	UDP-N-acteylglucosamine pyrophosphorylase 1 [Source:HGNC Symbol;Acc:12457]	46.1	39.2	-0.234	0.2036	0.322717	no	DOWN	N	N	N	N	N	45.57	44.98	42.19	37.07
TBIG055562	ENSG00000162733	DDR2	discoidin domain receptor tyrosine kinase 2 [Source:HGNC Symbol;Acc:2731]	9.25	0.169	-5.78	5e-05	0.00022229	yes	DOWN	Y	Y	Y	Y	Y	7.48	10.64	0.1	0.25
TBIG055564	ENSG00000132196	HSD17B7	hydroxysteroid (17-beta) dehydrogenase 7 [Source:HGNC Symbol;Acc:5215]	28	16	-0.805	0.00035	0.0013345	yes	DOWN	Y	Y	Y	Y	N	25.49	29.42	15.55	16.86
TBIG055568	ENSG00000117152	RGS4	regulator of G-protein signaling 4 [Source:HGNC Symbol;Acc:10000]	0.146	0.825	2.5	0.02365	0.0551536	no	UP	N	Y	N	Y	Y	0.17	0.12	1	0.66
TBIG055569	ENSG00000143248	RGS5	regulator of G-protein signaling 5 [Source:HGNC Symbol;Acc:10001]	0.779	0.772	-0.0123	0.99065	0.994436	no	DOWN	N	N	N	N	N	0.58	0.95	0.79	0.76
TBIG055570	ENSG00000232995	RP11-267N12.3	-	9.06	8.14	-0.155	0.87025	0.915795	no	DOWN	N	N	N	N	N	9.3	8.56	8.66	7.8
TBIG055574	ENSG00000143228	NUF2	NUF2, NDC80 kinetochore complex component, homolog (S. cerevisiae) [Source:HGNC Symbol;Acc:14621]	80.2	72	-0.157	0.46835	0.597401	no	DOWN	N	N	N	N	N	88.38	70.95	72.73	72.3
TBIG055584	ENSG00000185630	PBX1	pre-B-cell leukemia homeobox 1 [Source:HGNC Symbol;Acc:8632]	0.0831	0	#NAME?	1	1	no	DOWN	N	N	N	N	Y	0.07	0.1	0	0
TBIG055602	ENSG00000143198	MGST3	microsomal glutathione S-transferase 3 [Source:HGNC Symbol;Acc:7064]	339	27.4	-3.63	5e-05	0.00022229	yes	DOWN	Y	Y	Y	Y	Y	328.91	333.98	28	27.67
TBIG055603	ENSG00000143149	ALDH9A1	aldehyde dehydrogenase 9 family, member A1 [Source:HGNC Symbol;Acc:412]	66.3	47.8	-0.471	0.0131	0.0331283	yes	DOWN	Y	Y	N	Y	N	60.22	70.38	49.3	47.38
TBIG055607	ENSG00000215838	RP11-466F5.6	-	0.24	0.174	-0.463	1	1	no	DOWN	N	N	N	N	N	0.17	0.3	0.11	0.24
TBIG055608	ENSG00000143183	TMCO1	transmembrane and coiled-coil domains 1 [Source:HGNC Symbol;Acc:18188]	176	127	-0.472	0.07945	0.151536	no	DOWN	N	N	N	N	N	202.89	145.39	134.81	122.31
TBIG055611	ENSG00000143179	UCK2	uridine-cytidine kinase 2 [Source:HGNC Symbol;Acc:12562]	70.8	55.5	-0.351	0.368	0.501029	no	DOWN	N	N	N	N	N	63.78	74.18	56.66	55.74
TBIG055616	ENSG00000188859	FAM78B	family with sequence similarity 78, member B [Source:HGNC Symbol;Acc:13495]	0.136	0	#NAME?	1	1	no	DOWN	N	N	N	N	Y	0.08	0.18	0	0
TBIG055632	ENSG00000143157	POGK	pogo transposable element with KRAB domain [Source:HGNC Symbol;Acc:18800]	25.4	23.5	-0.108	0.57345	0.688966	no	DOWN	N	N	N	N	N	20.43	29.07	24.06	23.54
TBIG055633	ENSG00000152382	TADA1	transcriptional adaptor 1 [Source:HGNC Symbol;Acc:30631]	25.2	15.6	-0.692	0.00025	0.000984529	yes	DOWN	Y	Y	Y	Y	N	28.32	21.6	16.25	15.37
TBIG055641	ENSG00000143167	GPA33	glycoprotein A33 (transmembrane) [Source:HGNC Symbol;Acc:4445]	0	0.0226	inf	1	1	no	UP	N	N	N	N	Y	0	0	0.02	0.02
TBIG055645	ENSG00000143190	POU2F1	POU class 2 homeobox 1 [Source:HGNC Symbol;Acc:9212]	4.34	5.49	0.338	0.1682	0.279113	no	UP	N	N	N	N	N	3.81	4.8	5.38	5.75
TBIG055646	ENSG00000198821	CD247	CD247 molecule [Source:HGNC Symbol;Acc:1677]	105	99.3	-0.0826	0.65515	0.758485	no	DOWN	N	N	N	N	N	105.38	98.96	98.45	103.04
TBIG055649	ENSG00000143162	CREG1	cellular repressor of E1A-stimulated genes 1 [Source:HGNC Symbol;Acc:2351]	62.1	59.4	-0.0633	0.7289	0.817422	no	DOWN	N	N	N	N	N	67.29	55.13	62.67	57.1
TBIG055651	ENSG00000241666	RP3-455J7.4	-	0.49	0.403	-0.281	1	1	no	DOWN	N	N	N	N	N	0.56	0.4	0.42	0.4
TBIG055652	ENSG00000198771	RCSD1	RCSD domain containing 1 [Source:HGNC Symbol;Acc:28310]	76.6	80.4	0.0695	0.70305	0.796536	no	UP	N	N	N	N	N	72.25	76.43	78.73	83.95
TBIG055653	ENSG00000197965	MPZL1	myelin protein zero-like 1 [Source:HGNC Symbol;Acc:7226]	13.9	5.32	-1.38	5e-05	0.00022229	yes	DOWN	Y	Y	Y	Y	Y	11.52	15.7	4.77	6.01
TBIG055654	ENSG00000143199	ADCY10	adenylate cyclase 10 (soluble) [Source:HGNC Symbol;Acc:21285]	0.0161	0.227	3.82	1	1	no	UP	N	N	N	N	Y	0.03	0	0.29	0.17
TBIG055657	ENSG00000143158	MPC2	mitochondrial pyruvate carrier 2 [Source:HGNC Symbol;Acc:24515]	117	64.3	-0.86	0.0149	0.0370579	yes	DOWN	Y	Y	N	Y	N	130.8	98.27	72.91	56.93
TBIG055658	ENSG00000143164	DCAF6	DDB1 and CUL4 associated factor 6 [Source:HGNC Symbol;Acc:30002]	56.3	33.9	-0.731	0.0517	0.106399	no	DOWN	N	N	N	N	N	52.38	57.86	35.28	33.09
TBIG055661	ENSG00000143147	GPR161	G protein-coupled receptor 161 [Source:HGNC Symbol;Acc:23694]	0.0418	0	#NAME?	1	1	no	DOWN	N	N	N	N	Y	0.04	0.04	0	0
TBIG055662	ENSG00000143155	TIPRL	TIP41, TOR signaling pathway regulator-like (S. cerevisiae) [Source:HGNC Symbol;Acc:30231]	90.1	60.3	-0.578	0.0019	0.00606134	yes	DOWN	Y	Y	Y	Y	N	99.39	78.66	61.78	60.02
TBIG055665	ENSG00000213064	SFT2D2	SFT2 domain containing 2 [Source:HGNC Symbol;Acc:25140]	14.2	11.9	-0.261	0.21535	0.33612	no	DOWN	N	N	N	N	N	11.85	16.21	12.62	11.47
TBIG055666	ENSG00000214262	ANKRD36BP1	ankyrin repeat domain 36B pseudogene 1 [Source:HGNC Symbol;Acc:28169]	5.76	4.3	-0.422	0.0651	0.12872	no	DOWN	N	N	N	N	N	4.24	7.03	4.37	4.24
TBIG055668	ENSG00000143178	TBX19	T-box 19 [Source:HGNC Symbol;Acc:11596]	2.01	4.46	1.15	5e-05	0.00022229	yes	UP	Y	Y	Y	Y	Y	2.15	1.78	4.31	4.75
TBIG055674	ENSG00000143185	XCL2	chemokine (C motif) ligand 2 [Source:HGNC Symbol;Acc:10646]	6.91	286	5.37	5e-05	0.00022229	yes	UP	Y	Y	Y	Y	Y	8.65	4.76	306.78	270.7
TBIG055676	ENSG00000143184	XCL1	chemokine (C motif) ligand 1 [Source:HGNC Symbol;Acc:10645]	22.2	186	3.07	5e-05	0.00022229	yes	UP	Y	Y	Y	Y	Y	26.17	17.75	210.65	166.35
TBIG055687	ENSG00000143153	ATP1B1	ATPase, Na+/K+ transporting, beta 1 polypeptide [Source:HGNC Symbol;Acc:804]	16.5	0.0312	-9.04	0.0291	0.0656318	no	DOWN	N	Y	N	Y	Y	15.17	17.29	0.03	0.04
TBIG055688	ENSG00000143156	NME7	NME/NM23 family member 7 [Source:HGNC Symbol;Acc:20461]	22.7	8.26	-1.46	5e-05	0.00022229	yes	DOWN	Y	Y	Y	Y	Y	20.85	24.07	9.29	7.42
TBIG055690	ENSG00000117475	BLZF1	basic leucine zipper nuclear factor 1 [Source:HGNC Symbol;Acc:1065]	17.7	10.2	-0.795	0.00015	0.00062186	yes	DOWN	Y	Y	Y	Y	N	18.65	16.5	10.83	9.8
TBIG055691	ENSG00000117477	CCDC181	coiled-coil domain containing 181 [Source:HGNC Symbol;Acc:28051]	0.00794	0.0109	0.462	1	1	no	UP	N	N	N	N	N	0.02	0	0	0.02
TBIG055693	ENSG00000117479	SLC19A2	solute carrier family 19 (thiamine transporter), member 2 [Source:HGNC Symbol;Acc:10938]	11.3	3.84	-1.56	5e-05	0.00022229	yes	DOWN	Y	Y	Y	Y	Y	13.08	9.51	3.43	4.35
TBIG055696	ENSG00000198734	F5	coagulation factor V (proaccelerin, labile factor) [Source:HGNC Symbol;Acc:3542]	0.202	0	#NAME?	1	1	no	DOWN	N	N	N	N	Y	0.3	0.1	0	0
TBIG055697	ENSG00000174175	SELP	selectin P (granule membrane protein 140kDa, antigen CD62) [Source:HGNC Symbol;Acc:10721]	0.263	0	#NAME?	1	1	no	DOWN	N	N	N	N	Y	0.14	0.39	0	0
TBIG055698	ENSG00000000460	C1orf112	chromosome 1 open reading frame 112 [Source:HGNC Symbol;Acc:25565]	21.5	15	-0.522	0.24875	0.371485	no	DOWN	N	N	N	N	N	19.94	22.71	15.77	14.62
TBIG055699	ENSG00000188404	SELL	selectin L [Source:HGNC Symbol;Acc:10720]	109	0.373	-8.2	0.01915	0.04606	yes	DOWN	Y	Y	N	Y	Y	105.31	109.46	0.37	0.38
TBIG055702	ENSG00000171806	METTL18	methyltransferase like 18 [Source:HGNC Symbol;Acc:28793]	17.1	13.7	-0.315	0.552	0.67156	no	DOWN	N	N	N	N	N	18.8	15.02	14.31	13.29
TBIG055703	ENSG00000000457	SCYL3	SCY1-like 3 (S. cerevisiae) [Source:HGNC Symbol;Acc:19285]	13.2	7.6	-0.793	0.10155	0.185327	no	DOWN	N	N	N	N	N	13.29	12.61	7.48	7.87
TBIG055705	ENSG00000075945	KIFAP3	kinesin-associated protein 3 [Source:HGNC Symbol;Acc:17060]	41.6	23.4	-0.828	5e-05	0.00022229	yes	DOWN	Y	Y	Y	Y	N	40.1	42.03	25.49	21.75
TBIG055711	ENSG00000203740	METTL11B	methyltransferase like 11B [Source:HGNC Symbol;Acc:31932]	0.239	0	#NAME?	1	1	no	DOWN	N	N	N	N	Y	0.1	0.36	0	0
TBIG055719	ENSG00000120370	GORAB	golgin, RAB6-interacting [Source:HGNC Symbol;Acc:25676]	15.3	10.4	-0.565	0.03975	0.0855269	no	DOWN	N	Y	N	Y	N	16.4	13.74	10.21	10.59
TBIG055722	ENSG00000116132	PRRX1	paired related homeobox 1 [Source:HGNC Symbol;Acc:9142]	0.00678	0	#NAME?	1	1	no	DOWN	N	N	N	N	Y	0	0.01	0	0
TBIG055726	ENSG00000007933	FMO3	flavin containing monooxygenase 3 [Source:HGNC Symbol;Acc:3771]	0.0161	0	#NAME?	1	1	no	DOWN	N	N	N	N	Y	0	0.03	0	0
TBIG055735	ENSG00000076258	FMO4	flavin containing monooxygenase 4 [Source:HGNC Symbol;Acc:3772]	0.229	2.21	3.27	0.00115	0.00386548	yes	UP	Y	Y	Y	Y	Y	0.3	0.15	1.37	3.11
TBIG055742	ENSG00000117523	PRRC2C	proline-rich coiled-coil 2C [Source:HGNC Symbol;Acc:24903]	81.3	74.9	-0.119	0.6994	0.793931	no	DOWN	N	N	N	N	N	71.11	87.56	72.72	78.28
TBIG055749	ENSG00000117533	VAMP4	vesicle-associated membrane protein 4 [Source:HGNC Symbol;Acc:12645]	13.1	10.5	-0.307	0.18785	0.304676	no	DOWN	N	N	N	N	N	14.09	11.73	10.94	10.35
TBIG055754	ENSG00000010165	METTL13	methyltransferase like 13 [Source:HGNC Symbol;Acc:24248]	40.3	35.3	-0.192	0.4108	0.54342	no	DOWN	N	N	N	N	N	41.81	36.74	32.69	38.73
TBIG055758	ENSG00000197959	DNM3	dynamin 3 [Source:HGNC Symbol;Acc:29125]	1.97	0.347	-2.51	0.00215	0.0067714	yes	DOWN	Y	Y	Y	Y	Y	1.98	1.88	0.34	0.37
TBIG055765	ENSG00000135845	PIGC	phosphatidylinositol glycan anchor biosynthesis, class C [Source:HGNC Symbol;Acc:8960]	36.5	33.6	-0.122	0.5428	0.664295	no	DOWN	N	N	N	N	N	34.79	37.13	35.29	32.69
TBIG055766	ENSG00000180999	C1orf105	chromosome 1 open reading frame 105 [Source:HGNC Symbol;Acc:29591]	0.0221	0	#NAME?	1	1	no	DOWN	N	N	N	N	Y	0.04	0	0	0
TBIG055767	ENSG00000094975	SUCO	SUN domain containing ossification factor [Source:HGNC Symbol;Acc:1240]	13.3	12.9	-0.0427	0.82595	0.887097	no	DOWN	N	N	N	N	N	12.79	13.51	12.47	13.54
TBIG055769	ENSG00000117560	FASLG	Fas ligand (TNF superfamily, member 6) [Source:HGNC Symbol;Acc:11936]	3.21	151	5.55	5e-05	0.00022229	yes	UP	Y	Y	Y	Y	Y	3.25	3.02	142.18	162.12
TBIG055777	ENSG00000117586	TNFSF4	tumor necrosis factor (ligand) superfamily, member 4 [Source:HGNC Symbol;Acc:11934]	1.22	0.46	-1.41	5e-05	0.00022229	yes	DOWN	Y	Y	Y	Y	Y	1.01	1.41	0.51	0.42
TBIG055782	ENSG00000117592	PRDX6	peroxiredoxin 6 [Source:HGNC Symbol;Acc:16753]	287	176	-0.708	0.0002	0.000804562	yes	DOWN	Y	Y	Y	Y	N	249.96	312.55	194.28	160.52
TBIG055783	ENSG00000162753	SLC9C2	solute carrier family 9, member C2 (putative) [Source:HGNC Symbol;Acc:28664]	0.0123	0	#NAME?	1	1	no	DOWN	N	N	N	N	Y	0.03	0	0	0
TBIG055785	ENSG00000183831	ANKRD45	ankyrin repeat domain 45 [Source:HGNC Symbol;Acc:24786]	0.0492	0.0208	-1.24	1	1	no	DOWN	N	N	N	N	Y	0.03	0.07	0	0.04
TBIG055788	ENSG00000076321	KLHL20	kelch-like family member 20 [Source:HGNC Symbol;Acc:25056]	13	6.04	-1.11	0.00025	0.000984529	yes	DOWN	Y	Y	Y	Y	Y	12.69	12.85	5.25	6.91
TBIG055791	ENSG00000120334	CENPL	centromere protein L [Source:HGNC Symbol;Acc:17879]	17.5	13.9	-0.335	0.4358	0.566894	no	DOWN	N	N	N	N	N	16.88	17.51	13.36	14.76
TBIG055793	ENSG00000117593	DARS2	aspartyl-tRNA synthetase 2, mitochondrial [Source:HGNC Symbol;Acc:25538]	49.1	24.9	-0.978	5e-05	0.00022229	yes	DOWN	Y	Y	Y	Y	N	46.48	50.08	25.8	24.57
TBIG055804	ENSG00000185278	ZBTB37	zinc finger and BTB domain containing 37 [Source:HGNC Symbol;Acc:28365]	2.09	1.29	-0.697	0.0081	0.0217918	yes	DOWN	Y	Y	Y	Y	N	1.66	2.42	1.26	1.35
TBIG055805	ENSG00000117601	SERPINC1	serpin peptidase inhibitor, clade C (antithrombin), member 1 [Source:HGNC Symbol;Acc:775]	0	0.0867	inf	1	1	no	UP	N	N	N	N	Y	0	0	0.03	0.14
TBIG055807	ENSG00000135870	RC3H1	ring finger and CCCH-type domains 1 [Source:HGNC Symbol;Acc:29434]	7.14	9.17	0.361	0.06365	0.126603	no	UP	N	N	N	N	N	6.86	7.28	9.09	9.44
TBIG055813	ENSG00000152061	RABGAP1L	RAB GTPase activating protein 1-like [Source:HGNC Symbol;Acc:24663]	78.9	16.4	-2.26	5e-05	0.00022229	yes	DOWN	Y	Y	Y	Y	Y	73.71	81.36	16.88	16.3
TBIG055817	ENSG00000203737	GPR52	G protein-coupled receptor 52 [Source:HGNC Symbol;Acc:4508]	0.067	0.132	0.978	1	1	no	UP	N	N	N	N	N	0.09	0.04	0.1	0.17
TBIG055825	ENSG00000116161	CACYBP	calcyclin binding protein [Source:HGNC Symbol;Acc:30423]	286	154	-0.896	0.0031	0.0093439	yes	DOWN	Y	Y	Y	Y	N	260.37	297.4	174	136.1
TBIG055826	ENSG00000120333	MRPS14	mitochondrial ribosomal protein S14 [Source:HGNC Symbol;Acc:14049]	54.9	36.3	-0.594	0.2948	0.422963	no	DOWN	N	N	N	N	N	56.15	51.69	39.28	34.29
TBIG055829	ENSG00000120332	TNN	tenascin N [Source:HGNC Symbol;Acc:22942]	0	0.025	inf	1	1	no	UP	N	N	N	N	Y	0	0	0.02	0.03
TBIG055831	ENSG00000265365	KIAA0040	Homo sapiens KIAA0040 (KIAA0040), transcript variant 4, mRNA. [Source:RefSeq mRNA;Acc:NM_001162895]	2.88	4.27	0.57	0.25495	0.378001	no	UP	N	N	N	N	N	2.33	3.45	6.06	2.69
TBIG055830	ENSG00000235750	KIAA0040	KIAA0040 [Source:HGNC Symbol;Acc:28950]	5.44	6.42	0.238	0.5005	0.626119	no	UP	N	N	N	N	N	5.22	5.24	4.71	8.11
TBIG055835	ENSG00000116147	TNR	tenascin R [Source:HGNC Symbol;Acc:11953]	0.00382	0.0102	1.42	1	1	no	UP	N	N	N	N	Y	0	0.01	0	0.02
TBIG055840	ENSG00000143207	RFWD2	ring finger and WD repeat domain 2, E3 ubiquitin protein ligase [Source:HGNC Symbol;Acc:17440]	32.5	29.1	-0.159	0.40085	0.533573	no	DOWN	N	N	N	N	N	31.03	33.22	31.41	27.42
TBIG055849	ENSG00000116183	PAPPA2	pappalysin 2 [Source:HGNC Symbol;Acc:14615]	0.00206	0	#NAME?	1	1	no	DOWN	N	N	N	N	Y	0	0	0	0
TBIG055854	ENSG00000198797	FAM5B	family with sequence similarity 5, member B [Source:HGNC Symbol;Acc:13746]	0.00987	0	#NAME?	1	1	no	DOWN	N	N	N	N	Y	0.02	0	0	0
TBIG055860	ENSG00000233715	RP4-798P15.2	-	0.167	0.301	0.849	1	1	no	UP	N	N	N	N	N	0.24	0.08	0.28	0.33
TBIG055861	ENSG00000120341	SEC16B	SEC16 homolog B (S. cerevisiae) [Source:HGNC Symbol;Acc:30301]	2.19	6.04	1.46	5e-05	0.00022229	yes	UP	Y	Y	Y	Y	Y	2.04	2.26	5.61	6.67
TBIG055862	ENSG00000254154	RP4-798P15.3	-	0.524	1.38	1.4	0.00085	0.00294613	yes	UP	Y	Y	Y	Y	Y	0.49	0.54	1.44	1.34
TBIG055865	ENSG00000075391	RASAL2	RAS protein activator like 2 [Source:HGNC Symbol;Acc:9874]	4.55	0	#NAME?	5e-05	0.00022229	yes	DOWN	Y	Y	Y	Y	Y	4.34	4.61	0	0
TBIG055869	ENSG00000260938	RP4-593C16.3	-	0.106	0	#NAME?	1	1	no	DOWN	N	N	N	N	Y	0.21	0	0	0
TBIG055876	ENSG00000116191	RALGPS2	Ral GEF with PH domain and SH3 binding motif 2 [Source:HGNC Symbol;Acc:30279]	0.243	0	#NAME?	1	1	no	DOWN	N	N	N	N	Y	0.13	0.34	0	0
TBIG055880	ENSG00000116199	FAM20B	family with sequence similarity 20, member B [Source:HGNC Symbol;Acc:23017]	14.4	9.94	-0.537	0.0034	0.0101564	yes	DOWN	Y	Y	Y	Y	N	12.15	16.27	10.02	10.09
TBIG055882	ENSG00000186283	TOR3A	torsin family 3, member A [Source:HGNC Symbol;Acc:11997]	40.1	45.7	0.19	0.34965	0.481622	no	UP	N	N	N	N	N	39.36	38.6	44.48	48.29
TBIG055883	ENSG00000143322	ABL2	v-abl Abelson murine leukemia viral oncogene homolog 2 [Source:HGNC Symbol;Acc:77]	3.4	3.01	-0.175	0.38595	0.519057	no	DOWN	N	N	N	N	N	2.91	3.76	2.94	3.15
TBIG055892	ENSG00000057252	SOAT1	sterol O-acyltransferase 1 [Source:HGNC Symbol;Acc:11177]	44.4	33.5	-0.407	0.08805	0.164982	no	DOWN	N	N	N	N	N	40.87	46.75	37.73	30.07
TBIG055894	ENSG00000162779	AXDND1	axonemal dynein light chain domain containing 1 [Source:HGNC Symbol;Acc:26564]	0.0718	0	#NAME?	1	1	no	DOWN	N	N	N	N	Y	0.12	0.02	0	0
TBIG055906	ENSG00000143340	FAM163A	family with sequence similarity 163, member A [Source:HGNC Symbol;Acc:28274]	0.00844	0.0103	0.284	1	1	no	UP	N	N	N	N	N	0	0.02	0.02	0
TBIG055909	ENSG00000169905	TOR1AIP2	torsin A interacting protein 2 [Source:HGNC Symbol;Acc:24055]	16.9	17.8	0.0758	0.8046	0.871444	no	UP	N	N	N	N	N	14.91	18.42	15.53	20.53
TBIG055910	ENSG00000258664	IFRG15	Homo sapiens torsin A interacting protein 2 (TOR1AIP2), transcript variant 1, mRNA. [Source:RefSeq mRNA;Acc:NM_022347]	5.63	4	-0.494	0.82595	0.887097	no	DOWN	N	N	N	N	N	3.15	8.09	4.79	3.28
TBIG055911	ENSG00000143337	TOR1AIP1	torsin A interacting protein 1 [Source:HGNC Symbol;Acc:29456]	46.4	36.6	-0.343	0.0913	0.16985	no	DOWN	N	N	N	N	N	43.78	46.89	37.34	36.38
TBIG055915	ENSG00000135837	CEP350	centrosomal protein 350kDa [Source:HGNC Symbol;Acc:24238]	15.8	14.1	-0.165	0.51775	0.641588	no	DOWN	N	N	N	N	N	13.73	17.24	14.42	13.83
TBIG055919	ENSG00000116260	QSOX1	quiescin Q6 sulfhydryl oxidase 1 [Source:HGNC Symbol;Acc:9756]	45.1	102	1.18	5e-05	0.00022229	yes	UP	Y	Y	Y	Y	Y	45.84	41.52	107.32	100.31
TBIG055920	ENSG00000121454	LHX4	LIM homeobox 4 [Source:HGNC Symbol;Acc:21734]	0.815	5.82	2.84	0.00065	0.00232404	yes	UP	Y	Y	Y	Y	Y	0.68	0.93	5.66	6.14
TBIG055922	ENSG00000135847	ACBD6	acyl-CoA binding domain containing 6 [Source:HGNC Symbol;Acc:23339]	98.3	49.9	-0.978	0.0001	0.000427641	yes	DOWN	Y	Y	Y	Y	N	101.56	91.27	45.44	54.96
TBIG055928	ENSG00000143324	XPR1	xenotropic and polytropic retrovirus receptor 1 [Source:HGNC Symbol;Acc:12827]	14.8	14.2	-0.0536	0.78555	0.857886	no	DOWN	N	N	N	N	N	14.17	14.96	14.82	13.96
TBIG055931	ENSG00000135835	KIAA1614	KIAA1614 [Source:HGNC Symbol;Acc:29327]	0.0929	0.328	1.82	1	1	no	UP	N	N	N	N	Y	0.09	0.09	0.27	0.4
TBIG055932	ENSG00000243155	RP11-46A10.5	-	0.349	1.18	1.75	0.33515	0.466384	no	UP	N	N	N	N	Y	0.32	0.36	1.02	1.37
TBIG055933	ENSG00000232586	RP11-46A10.4	-	0.783	2.73	1.8	0.1037	0.188415	no	UP	N	N	N	N	Y	0.77	0.76	2.64	2.88
TBIG055937	ENSG00000135823	STX6	syntaxin 6 [Source:HGNC Symbol;Acc:11441]	12	11.7	-0.0285	0.88485	0.925532	no	DOWN	N	N	N	N	N	11.23	12.36	11.5	12.17
TBIG055938	ENSG00000153029	MR1	major histocompatibility complex, class I-related [Source:HGNC Symbol;Acc:4975]	22.9	15.9	-0.529	0.0267	0.0610554	no	DOWN	N	Y	N	Y	N	22.45	22.19	15.67	16.46
TBIG055939	ENSG00000162783	IER5	immediate early response 5 [Source:HGNC Symbol;Acc:5393]	49.4	47.9	-0.0447	0.80895	0.874292	no	DOWN	N	N	N	N	N	53.13	42.7	46.44	50.92
TBIG055946	ENSG00000179930	ZNF648	zinc finger protein 648 [Source:HGNC Symbol;Acc:18190]	0.0073	0.0352	2.27	1	1	no	UP	N	N	N	N	Y	0.01	0	0.03	0.04
TBIG055950	ENSG00000228918	GS1-122H1.2	-	0.0215	0.0118	-0.863	1	1	no	DOWN	N	N	N	N	N	0.02	0.02	0.02	0
TBIG055955	ENSG00000135821	GLUL	glutamate-ammonia ligase [Source:HGNC Symbol;Acc:4341]	145	156	0.0988	0.66245	0.764199	no	UP	N	N	N	N	N	134.07	148.79	164.11	152.07
TBIG055956	ENSG00000203730	TEDDM1	transmembrane epididymal protein 1 [Source:HGNC Symbol;Acc:30233]	0	0.0388	inf	1	1	no	UP	N	N	N	N	Y	0	0	0.08	0
TBIG055960	ENSG00000121446	RGSL1	regulator of G-protein signaling like 1 [Source:HGNC Symbol;Acc:18636]	0	0.0242	inf	1	1	no	UP	N	N	N	N	Y	0	0	0.05	0
TBIG055961	ENSG00000135828	RNASEL	ribonuclease L (2',5'-oligoisoadenylate synthetase-dependent) [Source:HGNC Symbol;Acc:10050]	8.75	5.51	-0.668	0.00055	0.00200304	yes	DOWN	Y	Y	Y	Y	N	8.22	9.01	6.04	5.1
TBIG055962	ENSG00000143333	RGS16	regulator of G-protein signaling 16 [Source:HGNC Symbol;Acc:9997]	9.96	92.6	3.22	5e-05	0.00022229	yes	UP	Y	Y	Y	Y	Y	7.95	11.5	97.95	89.42
TBIG055969	ENSG00000135838	NPL	N-acetylneuraminate pyruvate lyase (dihydrodipicolinate synthase) [Source:HGNC Symbol;Acc:16781]	12.3	8.98	-0.46	0.06445	0.127885	no	DOWN	N	N	N	N	N	12.54	11.83	9.29	8.88
TBIG055970	ENSG00000135829	DHX9	DEAH (Asp-Glu-Ala-His) box polypeptide 9 [Source:HGNC Symbol;Acc:2750]	193	146	-0.4	0.074	0.142773	no	DOWN	N	N	N	N	N	197.12	181.01	154.12	141.56
TBIG055971	ENSG00000157060	SHCBP1L	SHC SH2-domain binding protein 1-like [Source:HGNC Symbol;Acc:16788]	0	0.0151	inf	1	1	no	UP	N	N	N	N	Y	0	0	0.03	0
TBIG055978	ENSG00000135862	LAMC1	laminin, gamma 1 (formerly LAMB2) [Source:HGNC Symbol;Acc:6492]	0.0141	0.0479	1.76	1	1	no	UP	N	N	N	N	Y	0.02	0.01	0	0.1
TBIG055980	ENSG00000058085	LAMC2	laminin, gamma 2 [Source:HGNC Symbol;Acc:6493]	0.0901	0	#NAME?	1	1	no	DOWN	N	N	N	N	Y	0.06	0.11	0	0
TBIG055981	ENSG00000157064	NMNAT2	nicotinamide nucleotide adenylyltransferase 2 [Source:HGNC Symbol;Acc:16789]	0.0412	0	#NAME?	1	1	no	DOWN	N	N	N	N	Y	0.02	0.07	0	0
TBIG055983	ENSG00000232860	SMG7-AS1	SMG7 antisense RNA 1 [Source:HGNC Symbol;Acc:24518]	0.832	0.811	-0.0384	0.97975	0.988124	no	DOWN	N	N	N	N	N	0.5	1.14	0.9	0.75
TBIG055984	ENSG00000116698	SMG7	smg-7 homolog, nonsense mediated mRNA decay factor (C. elegans) [Source:HGNC Symbol;Acc:16792]	30.5	34.7	0.186	0.33945	0.470882	no	UP	N	N	N	N	N	26.55	33.12	31.99	38.26
TBIG055986	ENSG00000116701	NCF2	neutrophil cytosolic factor 2 [Source:HGNC Symbol;Acc:7661]	3.43	1.24	-1.47	0.2088	0.328388	no	DOWN	N	N	N	N	Y	3.02	3.66	1.26	1.25
TBIG055988	ENSG00000162704	ARPC5	actin related protein 2/3 complex, subunit 5, 16kDa [Source:HGNC Symbol;Acc:708]	707	207	-1.77	5e-05	0.00022229	yes	DOWN	Y	Y	Y	Y	Y	762.93	644.13	211.12	208.24
TBIG055989	ENSG00000143344	RGL1	ral guanine nucleotide dissociation stimulator-like 1 [Source:HGNC Symbol;Acc:30281]	3.04	0.271	-3.49	5e-05	0.00022229	yes	DOWN	Y	Y	Y	Y	Y	3.01	2.92	0.33	0.21
TBIG055993	ENSG00000198756	COLGALT2	collagen beta(1-O)galactosyltransferase 2 [Source:HGNC Symbol;Acc:16790]	12.4	0.233	-5.74	5e-05	0.00022229	yes	DOWN	Y	Y	Y	Y	Y	10.48	13.88	0.14	0.33
TBIG055994	ENSG00000198860	TSEN15	tRNA splicing endonuclease 15 homolog (S. cerevisiae) [Source:HGNC Symbol;Acc:16791]	125	49.7	-1.33	5e-05	0.00022229	yes	DOWN	Y	Y	Y	Y	Y	124.5	123.84	52.38	48.33
TBIG056000	ENSG00000116667	C1orf21	chromosome 1 open reading frame 21 [Source:HGNC Symbol;Acc:15494]	0.0997	25.7	8.01	0.00945	0.0248975	yes	UP	Y	Y	Y	Y	Y	0.1	0.1	25.27	26.58
TBIG056004	ENSG00000116406	EDEM3	ER degradation enhancer, mannosidase alpha-like 3 [Source:HGNC Symbol;Acc:16787]	25.1	13.9	-0.858	5e-05	0.00022229	yes	DOWN	Y	Y	Y	Y	N	25.31	24.67	13.07	14.92
TBIG056005	ENSG00000135842	FAM129A	family with sequence similarity 129, member A [Source:HGNC Symbol;Acc:16784]	89.6	19.5	-2.2	5e-05	0.00022229	yes	DOWN	Y	Y	Y	Y	Y	77.33	98.37	18.82	20.54
TBIG056009	ENSG00000121481	RNF2	ring finger protein 2 [Source:HGNC Symbol;Acc:10061]	19.4	12.3	-0.655	0.00165	0.00533969	yes	DOWN	Y	Y	Y	Y	N	20.59	17.78	12.64	12.2
TBIG056011	ENSG00000121486	TRMT1L	tRNA methyltransferase 1 homolog (S. cerevisiae)-like [Source:HGNC Symbol;Acc:16782]	21.1	16.7	-0.343	0.06745	0.132433	no	DOWN	N	N	N	N	N	20.56	21.34	17.37	16.28
TBIG056012	ENSG00000116668	SWT1	SWT1 RNA endoribonuclease homolog (S. cerevisiae) [Source:HGNC Symbol;Acc:16785]	2.8	1.95	-0.523	0.0508	0.104862	no	DOWN	N	N	N	N	N	2.68	2.85	1.89	2.03
TBIG056020	ENSG00000116679	IVNS1ABP	influenza virus NS1A binding protein [Source:HGNC Symbol;Acc:16951]	87	117	0.428	0.02165	0.051215	no	UP	N	Y	N	Y	N	84.55	87.25	121.87	114.26
TBIG056029	ENSG00000143341	HMCN1	hemicentin 1 [Source:HGNC Symbol;Acc:19194]	0.0638	0.0928	0.541	1	1	no	UP	N	N	N	N	N	0.07	0.06	0.04	0.15
TBIG056031	ENSG00000116690	PRG4	proteoglycan 4 [Source:HGNC Symbol;Acc:9364]	0.135	0.279	1.05	1	1	no	UP	N	N	N	N	Y	0.16	0.11	0.35	0.22
TBIG056033	ENSG00000047410	TPR	translocated promoter region, nuclear basket protein [Source:HGNC Symbol;Acc:12017]	75.6	68.2	-0.149	0.53915	0.661139	no	DOWN	N	N	N	N	N	67.81	80.17	74.68	62.47
TBIG056034	ENSG00000157181	C1orf27	chromosome 1 open reading frame 27 [Source:HGNC Symbol;Acc:24299]	13.7	10.5	-0.376	0.16645	0.276804	no	DOWN	N	N	N	N	N	15.49	11.56	11.42	9.81
TBIG056036	ENSG00000262180	OCLM	oculomedin [Source:HGNC Symbol;Acc:8103]	0.925	0.422	-1.13	0.65415	0.757753	no	DOWN	N	N	N	N	Y	0.88	0.98	0.61	0.24
TBIG056037	ENSG00000116703	PDC	phosducin [Source:HGNC Symbol;Acc:8759]	0.0453	0.123	1.43	1	1	no	UP	N	N	N	N	Y	0	0.09	0.14	0.11
TBIG056041	ENSG00000073756	PTGS2	prostaglandin-endoperoxide synthase 2 (prostaglandin G/H synthase and cyclooxygenase) [Source:HGNC Symbol;Acc:9605]	0.0068	0	#NAME?	1	1	no	DOWN	N	N	N	N	Y	0	0.01	0	0
TBIG056042	ENSG00000116711	PLA2G4A	phospholipase A2, group IVA (cytosolic, calcium-dependent) [Source:HGNC Symbol;Acc:9035]	0.0712	0.085	0.255	1	1	no	UP	N	N	N	N	N	0.11	0.03	0.1	0.07
TBIG056080	ENSG00000150681	RGS18	regulator of G-protein signaling 18 [Source:HGNC Symbol;Acc:14261]	49.2	1.42	-5.12	5e-05	0.00022229	yes	DOWN	Y	Y	Y	Y	Y	59.46	38.92	1.34	1.52
TBIG056087	ENSG00000090104	RGS1	regulator of G-protein signaling 1 [Source:HGNC Symbol;Acc:9991]	351	60.6	-2.53	5e-05	0.00022229	yes	DOWN	Y	Y	Y	Y	Y	407.53	287.03	62.79	59.59
TBIG056088	ENSG00000127074	RGS13	regulator of G-protein signaling 13 [Source:HGNC Symbol;Acc:9995]	47.8	0.793	-5.92	5e-05	0.00022229	yes	DOWN	Y	Y	Y	Y	Y	60	36.13	0.81	0.79
TBIG056092	ENSG00000116741	RGS2	regulator of G-protein signaling 2, 24kDa [Source:HGNC Symbol;Acc:9998]	62.9	6.14	-3.36	5e-05	0.00022229	yes	DOWN	Y	Y	Y	Y	Y	67.95	56.01	5.99	6.38
TBIG056096	ENSG00000116750	UCHL5	ubiquitin carboxyl-terminal hydrolase L5 [Source:HGNC Symbol;Acc:19678]	98.6	71.5	-0.463	0.0526	0.107927	no	DOWN	N	N	N	N	N	92.66	101.78	74.53	69.55
TBIG056098	ENSG00000116747	TROVE2	TROVE domain family, member 2 [Source:HGNC Symbol;Acc:11313]	18	20.3	0.17	0.6223	0.731626	no	UP	N	N	N	N	N	16.72	18.89	19.89	21.25
TBIG056099	ENSG00000023572	GLRX2	glutaredoxin 2 [Source:HGNC Symbol;Acc:16065]	75.2	43	-0.807	5e-05	0.00022229	yes	DOWN	Y	Y	Y	Y	N	83.82	64.44	42.76	43.97
TBIG056100	ENSG00000134371	CDC73	cell division cycle 73 [Source:HGNC Symbol;Acc:16783]	24.4	20.6	-0.247	0.1941	0.311418	no	DOWN	N	N	N	N	N	24.21	24.35	20.06	21.48
TBIG056102	ENSG00000162630	B3GALT2	UDP-Gal:betaGlcNAc beta 1,3-galactosyltransferase, polypeptide 2 [Source:HGNC Symbol;Acc:917]	0.0374	0.0337	-0.15	1	1	no	DOWN	N	N	N	N	N	0.03	0.05	0.03	0.04
TBIG056115	ENSG00000162687	KCNT2	potassium channel, subfamily T, member 2 [Source:HGNC Symbol;Acc:18866]	0.0761	0	#NAME?	1	1	no	DOWN	N	N	N	N	Y	0.07	0.08	0	0
TBIG056117	ENSG00000000971	CFH	complement factor H [Source:HGNC Symbol;Acc:4883]	70.9	6.33	-3.49	5e-05	0.00022229	yes	DOWN	Y	Y	Y	Y	Y	76.72	63.33	6.69	6.03
TBIG056118	ENSG00000116785	CFHR3	complement factor H-related 3 [Source:HGNC Symbol;Acc:16980]	0.0478	0.0211	-1.18	1	1	no	DOWN	N	N	N	N	Y	0.06	0.04	0	0.04
TBIG056119	ENSG00000244414	CFHR1	complement factor H-related 1 [Source:HGNC Symbol;Acc:4888]	2.06	1.65	-0.321	0.26225	0.386596	no	DOWN	N	N	N	N	N	2.24	1.84	1.63	1.69
TBIG056123	ENSG00000143278	F13B	coagulation factor XIII, B polypeptide [Source:HGNC Symbol;Acc:3534]	0.00901	1.43	7.31	0.2197	0.341142	no	UP	N	N	N	N	Y	0.02	0	1.49	1.38
TBIG056124	ENSG00000066279	ASPM	asp (abnormal spindle) homolog, microcephaly associated (Drosophila) [Source:HGNC Symbol;Acc:19048]	39	40.3	0.0477	0.82775	0.888026	no	UP	N	N	N	N	N	37.9	39.59	44.29	37.02
TBIG056126	ENSG00000177888	ZBTB41	zinc finger and BTB domain containing 41 [Source:HGNC Symbol;Acc:24819]	4.14	1.24	-1.74	5e-05	0.00022229	yes	DOWN	Y	Y	Y	Y	Y	3.84	4.33	1.32	1.18
TBIG056127	ENSG00000134376	CRB1	crumbs homolog 1 (Drosophila) [Source:HGNC Symbol;Acc:2343]	0.207	0.0112	-4.21	1	1	no	DOWN	N	N	N	N	Y	0.24	0.17	0.02	0
TBIG056131	ENSG00000213047	DENND1B	DENN/MADD domain containing 1B [Source:HGNC Symbol;Acc:28404]	30.8	13.2	-1.22	5e-05	0.00022229	yes	DOWN	Y	Y	Y	Y	Y	33.27	28.23	13.05	13.62
TBIG056137	ENSG00000203724	C1orf53	chromosome 1 open reading frame 53 [Source:HGNC Symbol;Acc:30003]	11.9	2.83	-2.08	5e-05	0.00022229	yes	DOWN	Y	Y	Y	Y	Y	14.32	8.92	2.49	3.24
TBIG056138	ENSG00000143355	LHX9	LIM homeobox 9 [Source:HGNC Symbol;Acc:14222]	0.0693	0.0181	-1.94	1	1	no	DOWN	N	N	N	N	Y	0.01	0.13	0.04	0
TBIG056139	ENSG00000151414	NEK7	NIMA-related kinase 7 [Source:HGNC Symbol;Acc:13386]	36.6	36.9	0.013	0.9438	0.965113	no	UP	N	N	N	N	N	41.58	31.57	34.46	39.98
TBIG056141	ENSG00000151418	ATP6V1G3	ATPase, H+ transporting, lysosomal 13kDa, V1 subunit G3 [Source:HGNC Symbol;Acc:18265]	0	0.157	inf	1	1	no	UP	N	N	N	N	Y	0	0	0.24	0.08
TBIG056143	ENSG00000081237	PTPRC	protein tyrosine phosphatase, receptor type, C [Source:HGNC Symbol;Acc:9666]	325	236	-0.458	0.0442	0.0935848	no	DOWN	N	Y	N	Y	N	300.05	338.56	250.43	226.42
TBIG056164	ENSG00000116833	NR5A2	nuclear receptor subfamily 5, group A, member 2 [Source:HGNC Symbol;Acc:7984]	2.5	0	#NAME?	5e-05	0.00022229	yes	DOWN	Y	Y	Y	Y	Y	2.22	2.73	0	0
TBIG056170	ENSG00000203721	LINC00862	long intergenic non-protein coding RNA 862 [Source:HGNC Symbol;Acc:21901]	0.103	0	#NAME?	1	1	no	DOWN	N	N	N	N	Y	0.08	0.13	0	0
TBIG056171	ENSG00000162702	ZNF281	zinc finger protein 281 [Source:HGNC Symbol;Acc:13075]	13.5	9.97	-0.443	0.02375	0.0553345	no	DOWN	N	Y	N	Y	N	13.11	13.38	10.25	9.84
TBIG056173	ENSG00000118193	KIF14	kinesin family member 14 [Source:HGNC Symbol;Acc:19181]	19	15.9	-0.261	0.1568	0.263776	no	DOWN	N	N	N	N	N	16.84	20.65	15.18	16.7
TBIG056174	ENSG00000118197	DDX59	DEAD (Asp-Glu-Ala-Asp) box polypeptide 59 [Source:HGNC Symbol;Acc:25360]	38.5	13.2	-1.54	5e-05	0.00022229	yes	DOWN	Y	Y	Y	Y	Y	41.14	34.86	13.76	12.87
TBIG056176	ENSG00000118200	CAMSAP2	calmodulin regulated spectrin-associated protein family, member 2 [Source:HGNC Symbol;Acc:29188]	8.99	1.16	-2.96	5e-05	0.00022229	yes	DOWN	Y	Y	Y	Y	Y	8.5	9.26	1.31	1.02
TBIG056178	ENSG00000170128	GPR25	G protein-coupled receptor 25 [Source:HGNC Symbol;Acc:4480]	0	0.507	inf	5e-05	0.00022229	yes	UP	Y	Y	Y	Y	Y	0	0	0.56	0.47
TBIG056179	ENSG00000163362	C1orf106	chromosome 1 open reading frame 106 [Source:HGNC Symbol;Acc:25599]	0.0183	12.9	9.47	0.21215	0.332133	no	UP	N	N	N	N	Y	0	0.04	11.73	14.68
TBIG056182	ENSG00000116852	KIF21B	kinesin family member 21B [Source:HGNC Symbol;Acc:29442]	13.7	58	2.08	5e-05	0.00022229	yes	UP	Y	Y	Y	Y	Y	10.77	15.85	51.72	66.48
TBIG056183	ENSG00000229191	RP11-168O16.1	-	0.0601	2.38	5.3	0.00035	0.0013345	yes	UP	Y	Y	Y	Y	Y	0.02	0.1	2.22	2.6
TBIG056185	ENSG00000081248	CACNA1S	calcium channel, voltage-dependent, L type, alpha 1S subunit [Source:HGNC Symbol;Acc:1397]	0	0.0486	inf	1	1	no	UP	N	N	N	N	Y	0	0	0.05	0.04
TBIG056187	ENSG00000116857	TMEM9	transmembrane protein 9 [Source:HGNC Symbol;Acc:18823]	0	8.44	inf	5e-05	0.00022229	yes	UP	Y	Y	Y	Y	Y	0	0	8.96	8.11
TBIG056188	ENSG00000163395	IGFN1	immunoglobulin-like and fibronectin type III domain containing 1 [Source:HGNC Symbol;Acc:24607]	0	0.142	inf	1	1	no	UP	N	N	N	N	Y	0	0	0.14	0.15
TBIG056196	ENSG00000174307	PHLDA3	pleckstrin homology-like domain, family A, member 3 [Source:HGNC Symbol;Acc:8934]	0.125	0.0249	-2.32	1	1	no	DOWN	N	N	N	N	Y	0.09	0.15	0.05	0
TBIG056197	ENSG00000159176	CSRP1	cysteine and glycine-rich protein 1 [Source:HGNC Symbol;Acc:2469]	127	52.4	-1.28	5e-05	0.00022229	yes	DOWN	Y	Y	Y	Y	Y	113.23	134.39	54.25	51.81
TBIG056198	ENSG00000224536	RP11-134G8.7	-	1.27	1.65	0.376	0.86035	0.909719	no	UP	N	N	N	N	N	0.67	1.84	1.42	1.96
TBIG056199	ENSG00000223396	RPS10P7	ribosomal protein S10 pseudogene 7 [Source:HGNC Symbol;Acc:36423]	1.47	0.952	-0.626	0.69385	0.789591	no	DOWN	N	N	N	N	N	1.1	1.77	0.99	0.93
TBIG056201	ENSG00000269690	AC096677.1	Uncharacterized protein [Source:UniProtKB/TrEMBL;Acc:M0R1G4]	0.0208	0	#NAME?	1	1	no	DOWN	N	N	N	N	Y	0	0.04	0	0
TBIG056202	ENSG00000134369	NAV1	neuron navigator 1 [Source:HGNC Symbol;Acc:15989]	0.205	0.00616	-5.05	1	1	no	DOWN	N	N	N	N	Y	0.16	0.23	0	0.01
TBIG056209	ENSG00000198700	IPO9	importin 9 [Source:HGNC Symbol;Acc:19425]	41.7	20.8	-1	0.0378	0.0819885	no	DOWN	N	Y	N	Y	Y	38.51	42.49	22.09	19.98
TBIG056210	ENSG00000198892	SHISA4	shisa homolog 4 (Xenopus laevis) [Source:HGNC Symbol;Acc:27139]	0.435	0.498	0.193	1	1	no	UP	N	N	N	N	N	0.43	0.4	0.08	0.95
TBIG056212	ENSG00000163431	LMOD1	leiomodin 1 (smooth muscle) [Source:HGNC Symbol;Acc:6647]	0.0496	0.0209	-1.25	1	1	no	DOWN	N	N	N	N	Y	0.06	0.03	0.01	0.03
TBIG056213	ENSG00000134375	TIMM17A	translocase of inner mitochondrial membrane 17 homolog A (yeast) [Source:HGNC Symbol;Acc:17315]	136	84.5	-0.684	5e-05	0.00022229	yes	DOWN	Y	Y	Y	Y	N	148.82	120.31	89.54	81.66
TBIG056216	ENSG00000176393	RNPEP	arginyl aminopeptidase (aminopeptidase B) [Source:HGNC Symbol;Acc:10078]	23.5	7.53	-1.64	5e-05	0.00022229	yes	DOWN	Y	Y	Y	Y	Y	20.69	25.24	7.03	8.29
TBIG056218	ENSG00000163435	ELF3	E74-like factor 3 (ets domain transcription factor, epithelial-specific ) [Source:HGNC Symbol;Acc:3318]	0.0268	0.0362	0.43	1	1	no	UP	N	N	N	N	N	0	0.05	0	0.07
TBIG056225	ENSG00000143862	ARL8A	ADP-ribosylation factor-like 8A [Source:HGNC Symbol;Acc:25192]	30.8	7.45	-2.05	5e-05	0.00022229	yes	DOWN	Y	Y	Y	Y	Y	32.72	26.81	7.08	8.03
TBIG056226	ENSG00000143851	PTPN7	protein tyrosine phosphatase, non-receptor type 7 [Source:HGNC Symbol;Acc:9659]	168	219	0.386	0.04985	0.103211	no	UP	N	N	N	Y	N	163.76	161.09	197.66	246.82
TBIG056227	ENSG00000243323	PTPRVP	protein tyrosine phosphatase, receptor type, V, pseudogene [Source:HGNC Symbol;Acc:13421]	1.51	2.36	0.645	0.07315	0.14131	no	UP	N	N	N	N	N	1.09	1.86	1.8	3.06
TBIG056228	ENSG00000133067	LGR6	leucine-rich repeat containing G protein-coupled receptor 6 [Source:HGNC Symbol;Acc:19719]	0	0.0147	inf	1	1	no	UP	N	N	N	N	Y	0	0	0	0.03
TBIG056231	ENSG00000077152	UBE2T	ubiquitin-conjugating enzyme E2T (putative) [Source:HGNC Symbol;Acc:25009]	237	120	-0.985	5e-05	0.00022229	yes	DOWN	Y	Y	Y	Y	N	274.18	187.87	127.11	114.15
TBIG056232	ENSG00000077157	PPP1R12B	protein phosphatase 1, regulatory subunit 12B [Source:HGNC Symbol;Acc:7619]	4.57	3.52	-0.374	0.3592	0.491868	no	DOWN	N	N	N	N	N	3.78	5.17	2.98	4.14
TBIG056234	ENSG00000232626	RP11-175B9.2	-	0.0668	0	#NAME?	1	1	no	DOWN	N	N	N	N	Y	0.09	0.04	0	0
TBIG056237	ENSG00000143858	SYT2	synaptotagmin II [Source:HGNC Symbol;Acc:11510]	0.0414	0.0435	0.0713	1	1	no	UP	N	N	N	N	N	0.03	0.05	0.04	0.04
TBIG056240	ENSG00000117139	KDM5B	lysine (K)-specific demethylase 5B [Source:HGNC Symbol;Acc:18039]	0.0146	1.55	6.73	0.20085	0.319631	no	UP	N	N	N	N	Y	0.03	0	1.31	1.83
TBIG056246	ENSG00000214796	RP11-480I12.5	-	0	0.0415	inf	1	1	no	UP	N	N	N	N	Y	0	0	0.03	0.05
TBIG056247	ENSG00000234996	RP11-480I12.7	-	0.0213	0.0566	1.41	1	1	no	UP	N	N	N	N	Y	0.02	0.02	0	0.12
TBIG056249	ENSG00000183155	RABIF	RAB interacting factor [Source:HGNC Symbol;Acc:9797]	13.6	9.99	-0.441	0.0237	0.0552493	no	DOWN	N	Y	N	Y	N	12.57	14.16	9.96	10.33
TBIG056250	ENSG00000117153	KLHL12	kelch-like family member 12 [Source:HGNC Symbol;Acc:19360]	41.7	31.4	-0.41	0.02755	0.0626164	no	DOWN	N	Y	N	Y	N	40.38	41.6	33.89	29.51
TBIG056253	ENSG00000159346	ADIPOR1	adiponectin receptor 1 [Source:HGNC Symbol;Acc:24040]	97.4	65.3	-0.577	0.00155	0.00505049	yes	DOWN	Y	Y	Y	Y	N	100.14	90.28	66.23	66.31
TBIG056254	ENSG00000159348	CYB5R1	cytochrome b5 reductase 1 [Source:HGNC Symbol;Acc:13397]	0.601	14.5	4.6	5e-05	0.00022229	yes	UP	Y	Y	Y	Y	Y	0.43	0.75	14.28	15.2
TBIG056257	ENSG00000163444	TMEM183A	transmembrane protein 183A [Source:HGNC Symbol;Acc:20173]	71.8	50.1	-0.518	0.0148	0.0368463	yes	DOWN	Y	Y	N	Y	N	75.61	65.48	51.46	50.06
TBIG056258	ENSG00000143847	PPFIA4	protein tyrosine phosphatase, receptor type, f polypeptide (PTPRF), interacting protein (liprin), alpha 4 [Source:HGNC Symbol;Acc:9248]	0.0537	0.244	2.18	1	1	no	UP	N	N	N	N	Y	0.01	0.09	0.12	0.39
TBIG056263	ENSG00000133055	MYBPH	myosin binding protein H [Source:HGNC Symbol;Acc:7552]	0	0.0148	inf	1	1	no	UP	N	N	N	N	Y	0	0	0.03	0
TBIG056264	ENSG00000133048	CHI3L1	chitinase 3-like 1 (cartilage glycoprotein-39) [Source:HGNC Symbol;Acc:1932]	0	41	inf	5e-05	0.00022229	yes	UP	Y	Y	Y	Y	Y	0	0	41.55	41.5
TBIG056265	ENSG00000133063	CHIT1	chitinase 1 (chitotriosidase) [Source:HGNC Symbol;Acc:1936]	0.296	0.254	-0.221	1	1	no	DOWN	N	N	N	N	N	0.18	0.4	0.38	0.13
TBIG056268	ENSG00000233791	RP11-134P9.1	-	1.19	0.611	-0.959	0.22785	0.350185	no	DOWN	N	N	N	N	N	1.08	1.23	0.86	0.37
TBIG056269	ENSG00000159388	BTG2	BTG family, member 2 [Source:HGNC Symbol;Acc:1131]	18.4	43.8	1.25	5e-05	0.00022229	yes	UP	Y	Y	Y	Y	Y	19.13	16.94	45.67	43.25
TBIG056271	ENSG00000122176	FMOD	fibromodulin [Source:HGNC Symbol;Acc:3774]	0	0.021	inf	1	1	no	UP	N	N	N	N	Y	0	0	0.02	0.02
TBIG056276	ENSG00000058668	ATP2B4	ATPase, Ca++ transporting, plasma membrane 4 [Source:HGNC Symbol;Acc:817]	44.7	30.8	-0.539	0.0081	0.0217918	yes	DOWN	Y	Y	Y	Y	N	39.69	48.66	29.79	32.64
TBIG056279	ENSG00000122188	LAX1	lymphocyte transmembrane adaptor 1 [Source:HGNC Symbol;Acc:26005]	4.21	19.1	2.18	5e-05	0.00022229	yes	UP	Y	Y	Y	Y	Y	3.12	5.09	18.06	20.4
TBIG056280	ENSG00000058673	ZC3H11A	zinc finger CCCH-type containing 11A [Source:HGNC Symbol;Acc:29093]	78.7	77	-0.0315	0.88665	0.926865	no	DOWN	N	N	N	N	N	72.19	82.48	81.18	74.26
TBIG056281	ENSG00000257315	ZBED6	zinc finger, BED-type containing 6 [Source:HGNC Symbol;Acc:33273]	8.33	3.47	-1.26	0.13575	0.234697	no	DOWN	N	N	N	N	Y	6.42	9.97	3.36	3.67
TBIG056284	ENSG00000182004	SNRPE	small nuclear ribonucleoprotein polypeptide E [Source:HGNC Symbol;Acc:11161]	456	280	-0.702	0.0002	0.000804562	yes	DOWN	Y	Y	Y	Y	N	482.66	420.09	298.21	268.08
TBIG056298	ENSG00000143850	PLEKHA6	pleckstrin homology domain containing, family A member 6 [Source:HGNC Symbol;Acc:17053]	0	0.016	inf	1	1	no	UP	N	N	N	N	Y	0	0	0.02	0.01
TBIG056301	ENSG00000226330	RP11-739N20.2	-	0.0748	0	#NAME?	1	1	no	DOWN	N	N	N	N	Y	0.15	0	0	0
TBIG056303	ENSG00000158615	PPP1R15B	protein phosphatase 1, regulatory subunit 15B [Source:HGNC Symbol;Acc:14951]	30.3	32.2	0.0886	0.6527	0.756429	no	UP	N	N	N	N	N	26.48	33.2	31.71	33.48
TBIG056304	ENSG00000133056	PIK3C2B	phosphatidylinositol-4-phosphate 3-kinase, catalytic subunit type 2 beta [Source:HGNC Symbol;Acc:8972]	5.42	1.14	-2.24	0.00195	0.00620642	yes	DOWN	Y	Y	Y	Y	Y	4.16	6.38	0.98	1.34
TBIG056305	ENSG00000198625	MDM4	Mdm4 p53 binding protein homolog (mouse) [Source:HGNC Symbol;Acc:6974]	11.5	6.69	-0.777	0.0122	0.031088	yes	DOWN	Y	Y	N	Y	N	9.81	12.72	6.44	7.09
TBIG056309	ENSG00000170382	LRRN2	leucine rich repeat neuronal 2 [Source:HGNC Symbol;Acc:16914]	0.0189	0.12	2.66	1	1	no	UP	N	N	N	N	Y	0.01	0.03	0.19	0.05
TBIG056315	ENSG00000163531	NFASC	neurofascin [Source:HGNC Symbol;Acc:29866]	0	0.00807	inf	1	1	no	UP	N	N	N	N	Y	0	0	0.01	0.01
TBIG056318	ENSG00000184144	CNTN2	contactin 2 (axonal) [Source:HGNC Symbol;Acc:2172]	0.00545	0.00674	0.307	1	1	no	UP	N	N	N	N	N	0.01	0.01	0.01	0.01
TBIG056320	ENSG00000174529	TMEM81	transmembrane protein 81 [Source:HGNC Symbol;Acc:32349]	2.02	2.5	0.31	0.2586	0.382356	no	UP	N	N	N	N	N	1.71	2.26	2.37	2.7
TBIG056321	ENSG00000117222	RBBP5	retinoblastoma binding protein 5 [Source:HGNC Symbol;Acc:9888]	16.6	11.5	-0.525	0.00405	0.0118374	yes	DOWN	Y	Y	Y	Y	N	15.28	17.36	11.34	11.95
TBIG056324	ENSG00000133059	DSTYK	dual serine/threonine and tyrosine protein kinase [Source:HGNC Symbol;Acc:29043]	0.0188	2.65	7.14	0.0011	0.00371359	yes	UP	Y	Y	Y	Y	Y	0.01	0.02	2.5	2.85
TBIG056326	ENSG00000133069	TMCC2	transmembrane and coiled-coil domain family 2 [Source:HGNC Symbol;Acc:24239]	0.424	0.118	-1.84	1	1	no	DOWN	N	N	N	N	Y	0.49	0.33	0.13	0.11
TBIG056329	ENSG00000162873	KLHDC8A	kelch domain containing 8A [Source:HGNC Symbol;Acc:25573]	0.0453	0	#NAME?	1	1	no	DOWN	N	N	N	N	Y	0.05	0.04	0	0
TBIG056334	ENSG00000224717	RP11-576D8.4	-	0	0.0539	inf	1	1	no	UP	N	N	N	N	Y	0	0	0.02	0.09
TBIG056335	ENSG00000117266	CDK18	cyclin-dependent kinase 18 [Source:HGNC Symbol;Acc:8751]	0.348	0.0766	-2.18	1	1	no	DOWN	N	N	N	N	Y	0.32	0.36	0.11	0.05
TBIG056337	ENSG00000174514	MFSD4	major facilitator superfamily domain containing 4 [Source:HGNC Symbol;Acc:25433]	3.14	1.64	-0.936	0.0279	0.0633186	no	DOWN	N	Y	N	Y	N	3.37	2.75	1.87	1.46
TBIG056339	ENSG00000158711	ELK4	ELK4, ETS-domain protein (SRF accessory protein 1) [Source:HGNC Symbol;Acc:3326]	17.9	13.3	-0.424	0.02105	0.0500739	no	DOWN	N	Y	N	Y	N	16.41	19.17	13.78	13.25
TBIG056341	ENSG00000158715	SLC45A3	solute carrier family 45, member 3 [Source:HGNC Symbol;Acc:8642]	0.0369	0.497	3.75	1	1	no	UP	N	N	N	N	Y	0.03	0.05	0.52	0.49
TBIG056342	ENSG00000069275	NUCKS1	nuclear casein kinase and cyclin-dependent kinase substrate 1 [Source:HGNC Symbol;Acc:29923]	120	66.8	-0.846	0.00065	0.00232404	yes	DOWN	Y	Y	Y	Y	N	119.47	119.26	71.6	63.12
TBIG056343	ENSG00000268313	AC119673.1	-	127	67.8	-0.901	0.02715	0.0618553	no	DOWN	N	Y	N	Y	N	115.69	134.51	74.4	62.62
TBIG056345	ENSG00000117280	RAB7L1	RAB7, member RAS oncogene family-like 1 [Source:HGNC Symbol;Acc:9789]	31.3	40.6	0.375	0.07005	0.136582	no	UP	N	N	N	N	N	28.14	33.41	40.92	41.31
TBIG056346	ENSG00000133065	SLC41A1	solute carrier family 41, member 1 [Source:HGNC Symbol;Acc:19429]	21	14.9	-0.501	0.00725	0.0197721	yes	DOWN	Y	Y	Y	Y	N	20.25	20.88	13.88	16.3
TBIG056351	ENSG00000196550	FAM72A	family with sequence similarity 72, member A [Source:HGNC Symbol;Acc:24044]	22.9	22.4	-0.0312	0.8806	0.922339	no	DOWN	N	N	N	N	N	23.75	21.82	21.48	23.9
TBIG056356	ENSG00000196533	C1orf186	chromosome 1 open reading frame 186 [Source:HGNC Symbol;Acc:25341]	0.0792	0	#NAME?	1	1	no	DOWN	N	N	N	N	Y	0.08	0.08	0	0
TBIG056361	ENSG00000163486	SRGAP2	SLIT-ROBO Rho GTPase activating protein 2 [Source:HGNC Symbol;Acc:19751]	31	30	-0.0463	0.8785	0.920736	no	DOWN	N	N	N	N	N	28.18	32.44	27.24	33.46
TBIG056363	ENSG00000143466	IKBKE	inhibitor of kappa light polypeptide gene enhancer in B-cells, kinase epsilon [Source:HGNC Symbol;Acc:14552]	15.3	17.2	0.173	0.4821	0.609587	no	UP	N	N	N	N	N	15.5	14	17.2	17.78
TBIG056364	ENSG00000162888	C1orf147	chromosome 1 open reading frame 147 [Source:HGNC Symbol;Acc:32061]	0.344	0.259	-0.409	1	1	no	DOWN	N	N	N	N	N	0.31	0.36	0.29	0.23
TBIG056366	ENSG00000136653	RASSF5	Ras association (RalGDS/AF-6) domain family member 5 [Source:HGNC Symbol;Acc:17609]	53.9	124	1.2	5e-05	0.00022229	yes	UP	Y	Y	Y	Y	Y	50.36	54.92	120.16	131.09
TBIG056368	ENSG00000143486	EIF2D	eukaryotic translation initiation factor 2D [Source:HGNC Symbol;Acc:6583]	63.7	36	-0.825	0.03505	0.0769703	no	DOWN	N	Y	N	Y	N	62.08	61.64	38.32	34.32
TBIG056370	ENSG00000143479	DYRK3	dual-specificity tyrosine-(Y)-phosphorylation regulated kinase 3 [Source:HGNC Symbol;Acc:3094]	0.0595	3.5	5.88	0.00715	0.0195513	yes	UP	Y	Y	Y	Y	Y	0.06	0.06	3.62	3.45
TBIG056372	ENSG00000162889	MAPKAPK2	mitogen-activated protein kinase-activated protein kinase 2 [Source:HGNC Symbol;Acc:6887]	51.7	108	1.06	5e-05	0.00022229	yes	UP	Y	Y	Y	Y	Y	48.94	51.72	104.99	113.14
TBIG056375	ENSG00000136634	IL10	interleukin 10 [Source:HGNC Symbol;Acc:5962]	0	6.94	inf	5e-05	0.00022229	yes	UP	Y	Y	Y	Y	Y	0	0	6.7	7.35
TBIG056376	ENSG00000142224	IL19	interleukin 19 [Source:HGNC Symbol;Acc:5990]	0	0.365	inf	1	1	no	UP	N	N	N	N	Y	0	0	0.35	0.39
TBIG056377	ENSG00000162891	IL20	interleukin 20 [Source:HGNC Symbol;Acc:6002]	0	0.0214	inf	1	1	no	UP	N	N	N	N	Y	0	0	0	0.04
TBIG056378	ENSG00000162892	IL24	interleukin 24 [Source:HGNC Symbol;Acc:11346]	0	5.42	inf	5e-05	0.00022229	yes	UP	Y	Y	Y	Y	Y	0	0	5.18	5.81
TBIG056379	ENSG00000162894	FAIM3	Fas apoptotic inhibitory molecule 3 [Source:HGNC Symbol;Acc:14315]	0.0368	61.4	10.7	0.19575	0.313413	no	UP	N	N	N	N	Y	0	0.07	54.58	70.3
TBIG056382	ENSG00000162896	PIGR	polymeric immunoglobulin receptor [Source:HGNC Symbol;Acc:8968]	0.00491	0.691	7.14	0.2503	0.372628	no	UP	N	N	N	N	Y	0	0.01	0.73	0.67
TBIG056383	ENSG00000162897	FCAMR	Fc receptor, IgA, IgM, high affinity [Source:HGNC Symbol;Acc:24692]	0	0.0756	inf	1	1	no	UP	N	N	N	N	Y	0	0	0.05	0.11
TBIG056384	ENSG00000182795	C1orf116	chromosome 1 open reading frame 116 [Source:HGNC Symbol;Acc:28667]	0	0.00498	inf	1	1	no	UP	N	N	N	N	Y	0	0	0	0.01
TBIG056386	ENSG00000180667	YOD1	YOD1 OTU deubiquinating enzyme 1 homolog (S. cerevisiae) [Source:HGNC Symbol;Acc:25035]	2.08	14.3	2.79	5e-05	0.00022229	yes	UP	Y	Y	Y	Y	Y	2.01	2.14	14.82	14.22
TBIG056387	ENSG00000123836	PFKFB2	6-phosphofructo-2-kinase/fructose-2,6-biphosphatase 2 [Source:HGNC Symbol;Acc:8873]	0.0149	0.0483	1.7	1	1	no	UP	N	N	N	N	Y	0.02	0.01	0.06	0.04
TBIG056388	ENSG00000123843	C4BPB	complement component 4 binding protein, beta [Source:HGNC Symbol;Acc:1328]	1.03	0	#NAME?	5e-05	0.00022229	yes	DOWN	Y	Y	Y	Y	Y	0.96	1.06	0	0
TBIG056395	ENSG00000196352	CD55	CD55 molecule, decay accelerating factor for complement (Cromer blood group) [Source:HGNC Symbol;Acc:2665]	37.2	0.0398	-9.87	0.1874	0.304226	no	DOWN	N	N	N	N	Y	32.97	40.23	0.08	0
TBIG056396	ENSG00000117322	CR2	complement component (3d/Epstein Barr virus) receptor 2 [Source:HGNC Symbol;Acc:2336]	0.0431	0	#NAME?	1	1	no	DOWN	N	N	N	N	Y	0.02	0.06	0	0
TBIG056403	ENSG00000117335	CD46	CD46 molecule, complement regulatory protein [Source:HGNC Symbol;Acc:6953]	87	47.8	-0.865	5e-05	0.00022229	yes	DOWN	Y	Y	Y	Y	N	97.7	76.06	50.44	46.15
TBIG056407	ENSG00000203709	C1orf132	chromosome 1 open reading frame 132 [Source:HGNC Symbol;Acc:32018]	0.154	0.0215	-2.84	1	1	no	DOWN	N	N	N	N	Y	0.21	0.09	0.02	0.02
TBIG056423	ENSG00000230937	MIR205HG	MIR205 host gene (non-protein coding) [Source:HGNC Symbol;Acc:43562]	0.0309	0	#NAME?	1	1	no	DOWN	N	N	N	N	Y	0.06	0	0	0
TBIG056426	ENSG00000008118	CAMK1G	calcium/calmodulin-dependent protein kinase IG [Source:HGNC Symbol;Acc:14585]	0	0.0324	inf	1	1	no	UP	N	N	N	N	Y	0	0	0.06	0
TBIG056427	ENSG00000196878	LAMB3	laminin, beta 3 [Source:HGNC Symbol;Acc:6490]	1.32	0.976	-0.432	0.3157	0.444935	no	DOWN	N	N	N	N	N	1.29	1.25	0.63	1.35
TBIG056433	ENSG00000009790	TRAF3IP3	TRAF3 interacting protein 3 [Source:HGNC Symbol;Acc:30766]	217	80.1	-1.44	5e-05	0.00022229	yes	DOWN	Y	Y	Y	Y	Y	227.57	194.07	79.42	81.74
TBIG056434	ENSG00000162757	C1orf74	chromosome 1 open reading frame 74 [Source:HGNC Symbol;Acc:26319]	8.94	5.75	-0.638	0.5183	0.642141	no	DOWN	N	N	N	N	N	9.7	7.78	5.76	5.89
TBIG056435	ENSG00000117595	IRF6	interferon regulatory factor 6 [Source:HGNC Symbol;Acc:6121]	0.0202	0.304	3.92	1	1	no	UP	N	N	N	N	Y	0.01	0.03	0.35	0.26
TBIG056436	ENSG00000232222	RP3-434O14.8	-	0	0.106	inf	1	1	no	UP	N	N	N	N	Y	0	0	0.14	0.08
TBIG056437	ENSG00000117597	DIEXF	digestive organ expansion factor homolog (zebrafish) [Source:HGNC Symbol;Acc:28440]	7.74	7.64	-0.0184	0.92355	0.95113	no	DOWN	N	N	N	N	N	7.23	7.98	7.99	7.47
TBIG056438	ENSG00000143469	SYT14	synaptotagmin XIV [Source:HGNC Symbol;Acc:23143]	0.0252	0	#NAME?	1	1	no	DOWN	N	N	N	N	Y	0.02	0.03	0	0
TBIG056440	ENSG00000082497	SERTAD4	SERTA domain containing 4 [Source:HGNC Symbol;Acc:25236]	0.0535	0	#NAME?	1	1	no	DOWN	N	N	N	N	Y	0.01	0.1	0	0
TBIG056443	ENSG00000054392	HHAT	hedgehog acyltransferase [Source:HGNC Symbol;Acc:18270]	1.6	0.0215	-6.22	0.1902	0.306996	no	DOWN	N	N	N	N	Y	1.44	1.71	0.04	0
TBIG056453	ENSG00000117625	RCOR3	REST corepressor 3 [Source:HGNC Symbol;Acc:25594]	37.2	28.3	-0.391	0.1135	0.203201	no	DOWN	N	N	N	N	N	36.89	36.37	25.31	31.91
TBIG056454	ENSG00000082512	TRAF5	TNF receptor-associated factor 5 [Source:HGNC Symbol;Acc:12035]	56.8	52.7	-0.108	0.56375	0.68129	no	DOWN	N	N	N	N	N	50.54	61.55	50.46	56.09
TBIG056455	ENSG00000153363	LINC00467	long intergenic non-protein coding RNA 467 [Source:HGNC Symbol;Acc:28227]	27	5.07	-2.41	5e-05	0.00022229	yes	DOWN	Y	Y	Y	Y	Y	29.98	22.97	5.27	4.83
TBIG056461	ENSG00000170385	SLC30A1	solute carrier family 30 (zinc transporter), member 1 [Source:HGNC Symbol;Acc:11012]	12	15.2	0.344	0.0669	0.131604	no	UP	N	N	N	N	N	12.8	11.2	15.26	15.59
TBIG056467	ENSG00000117650	NEK2	NIMA-related kinase 2 [Source:HGNC Symbol;Acc:7745]	36.3	27.5	-0.397	0.0436	0.0925048	no	DOWN	N	Y	N	Y	N	33.98	37.52	29.34	26.14
TBIG056470	ENSG00000123684	LPGAT1	lysophosphatidylglycerol acyltransferase 1 [Source:HGNC Symbol;Acc:28985]	18.9	5.65	-1.75	5e-05	0.00022229	yes	DOWN	Y	Y	Y	Y	Y	17.64	20	5.82	5.6
TBIG056475	ENSG00000143493	INTS7	integrator complex subunit 7 [Source:HGNC Symbol;Acc:24484]	24.7	19.3	-0.358	0.07305	0.141227	no	DOWN	N	N	N	N	N	21.26	27.36	20.52	18.52
TBIG056477	ENSG00000143476	DTL	denticleless E3 ubiquitin protein ligase homolog (Drosophila) [Source:HGNC Symbol;Acc:30288]	66.9	41.2	-0.7	0.00055	0.00200304	yes	DOWN	Y	Y	Y	Y	N	62	69	43.56	39.76
TBIG056483	ENSG00000066027	PPP2R5A	protein phosphatase 2, regulatory subunit B', alpha [Source:HGNC Symbol;Acc:9309]	45.2	49.9	0.141	0.4459	0.576211	no	UP	N	N	N	N	N	51.03	38.87	51.19	49.67
TBIG056486	ENSG00000270045	PPP2R5A	Serine/threonine-protein phosphatase 2A 56 kDa regulatory subunit alpha isoform [Source:UniProtKB/Swiss-Prot;Acc:Q15172]	2.65	0	#NAME?	0.1817	0.297397	no	DOWN	N	N	N	N	Y	0	4.85	0	0
TBIG056490	ENSG00000065600	TMEM206	transmembrane protein 206 [Source:HGNC Symbol;Acc:25593]	20.2	10.8	-0.904	5e-05	0.00022229	yes	DOWN	Y	Y	Y	Y	N	20.08	19.16	12.41	9.33
TBIG056491	ENSG00000117691	NENF	neudesin neurotrophic factor [Source:HGNC Symbol;Acc:30384]	77	22	-1.8	5e-05	0.00022229	yes	DOWN	Y	Y	Y	Y	Y	87.01	61.23	24.4	20.09
TBIG056495	ENSG00000162772	ATF3	activating transcription factor 3 [Source:HGNC Symbol;Acc:785]	11.4	1.59	-2.85	5e-05	0.00022229	yes	DOWN	Y	Y	Y	Y	Y	12.38	9.93	1.49	1.72
TBIG056501	ENSG00000123685	BATF3	basic leucine zipper transcription factor, ATF-like 3 [Source:HGNC Symbol;Acc:28915]	156	0.329	-8.89	5e-05	0.00022229	yes	DOWN	Y	Y	Y	Y	Y	165.04	136.9	0.34	0.33
TBIG056503	ENSG00000117697	NSL1	NSL1, MIND kinetochore complex component, homolog (S. cerevisiae) [Source:HGNC Symbol;Acc:24548]	65.9	34.9	-0.917	5e-05	0.00022229	yes	DOWN	Y	Y	Y	Y	N	70.75	59.66	35.79	34.72
TBIG056504	ENSG00000203705	TATDN3	TatD DNase domain containing 3 [Source:HGNC Symbol;Acc:27010]	15.9	11.7	-0.44	0.04425	0.0936586	no	DOWN	N	Y	N	Y	N	15.33	15.93	12.88	10.74
TBIG056506	ENSG00000185523	C1orf227	chromosome 1 open reading frame 227 [Source:HGNC Symbol;Acc:33709]	0.321	1.14	1.83	0.06125	0.122639	no	UP	N	N	N	N	Y	0.5	0.13	1.29	1.01
TBIG056510	ENSG00000162769	FLVCR1	feline leukemia virus subgroup C cellular receptor 1 [Source:HGNC Symbol;Acc:24682]	16.2	11.3	-0.528	0.0876	0.164263	no	DOWN	N	N	N	N	N	14.59	17.54	10.39	12.43
TBIG056511	ENSG00000143494	VASH2	vasohibin 2 [Source:HGNC Symbol;Acc:25723]	0.315	0.253	-0.317	1	1	no	DOWN	N	N	N	N	N	0.37	0.25	0.32	0.19
TBIG056512	ENSG00000174606	ANGEL2	angel homolog 2 (Drosophila) [Source:HGNC Symbol;Acc:30534]	31.9	23.5	-0.439	0.0846	0.159559	no	DOWN	N	N	N	N	N	27.43	35.67	23.08	24.54
TBIG056513	ENSG00000136643	RPS6KC1	ribosomal protein S6 kinase, 52kDa, polypeptide 1 [Source:HGNC Symbol;Acc:10439]	8.76	7.74	-0.179	0.42305	0.556168	no	DOWN	N	N	N	N	N	8.2	9.03	8.29	7.36
TBIG056521	ENSG00000143499	SMYD2	SET and MYND domain containing 2 [Source:HGNC Symbol;Acc:20982]	30.1	45.6	0.601	0.0024	0.00746546	yes	UP	Y	Y	Y	Y	N	31.79	27.13	47.49	44.73
TBIG056522	ENSG00000228470	RP11-176D17.3	-	0	0.07	inf	1	1	no	UP	N	N	N	N	Y	0	0	0.14	0
TBIG056523	ENSG00000152104	PTPN14	protein tyrosine phosphatase, non-receptor type 14 [Source:HGNC Symbol;Acc:9647]	0.00597	0.183	4.94	1	1	no	UP	N	N	N	N	Y	0.01	0	0.19	0.18
TBIG056526	ENSG00000117724	CENPF	centromere protein F, 350/400kDa [Source:HGNC Symbol;Acc:1857]	57.3	84.5	0.56	0.1612	0.269671	no	UP	N	N	N	N	N	47.03	65.68	95.32	74.89
TBIG056531	ENSG00000082482	KCNK2	potassium channel, subfamily K, member 2 [Source:HGNC Symbol;Acc:6277]	0.195	0	#NAME?	1	1	no	DOWN	N	N	N	N	Y	0.22	0.16	0	0
TBIG056533	ENSG00000136636	KCTD3	potassium channel tetramerisation domain containing 3 [Source:HGNC Symbol;Acc:21305]	22.1	0.0344	-9.33	0.0006	0.00216343	yes	DOWN	Y	Y	Y	Y	Y	22.88	21.01	0.02	0.05
TBIG056534	ENSG00000042781	USH2A	Usher syndrome 2A (autosomal recessive, mild) [Source:HGNC Symbol;Acc:12601]	0.0562	0.00128	-5.45	1	1	no	DOWN	N	N	N	N	Y	0.06	0.05	0	0
TBIG056540	ENSG00000196482	ESRRG	estrogen-related receptor gamma [Source:HGNC Symbol;Acc:3474]	0.326	0.0115	-4.83	1	1	no	DOWN	N	N	N	N	Y	0.37	0.28	0.02	0
TBIG056541	ENSG00000092978	GPATCH2	G patch domain containing 2 [Source:HGNC Symbol;Acc:25499]	11.4	6.73	-0.764	0.00135	0.00446241	yes	DOWN	Y	Y	Y	Y	N	12.03	10.6	7.15	6.46
TBIG056543	ENSG00000162814	SPATA17	spermatogenesis associated 17 [Source:HGNC Symbol;Acc:25184]	0.369	0.232	-0.671	1	1	no	DOWN	N	N	N	N	N	0.5	0.23	0.22	0.25
TBIG056550	ENSG00000067533	RRP15	ribosomal RNA processing 15 homolog (S. cerevisiae) [Source:HGNC Symbol;Acc:24255]	9.18	13.4	0.55	0.17205	0.284507	no	UP	N	N	N	N	N	7.68	10.12	14.22	12.75
TBIG056554	ENSG00000092969	TGFB2	transforming growth factor, beta 2 [Source:HGNC Symbol;Acc:11768]	0.0674	0.0383	-0.816	1	1	no	DOWN	N	N	N	N	N	0.04	0.09	0.02	0.05
TBIG056559	ENSG00000228063	RP11-135J2.4	-	1.04	0.588	-0.819	0.69515	0.79056	no	DOWN	N	N	N	N	N	1.05	1.02	0.74	0.45
TBIG056560	ENSG00000143353	LYPLAL1	lysophospholipase-like 1 [Source:HGNC Symbol;Acc:20440]	37.4	14.5	-1.37	5e-05	0.00022229	yes	DOWN	Y	Y	Y	Y	Y	35.54	39.39	17.4	11.95
TBIG056568	ENSG00000196660	SLC30A10	solute carrier family 30, member 10 [Source:HGNC Symbol;Acc:25355]	0.308	0	#NAME?	1	1	no	DOWN	N	N	N	N	Y	0.36	0.25	0	0
TBIG056571	ENSG00000136628	EPRS	glutamyl-prolyl-tRNA synthetase [Source:HGNC Symbol;Acc:3418]	98.7	56	-0.818	5e-05	0.00022229	yes	DOWN	Y	Y	Y	Y	N	90.98	102.33	62.18	50.31
TBIG056573	ENSG00000162813	BPNT1	3'(2'), 5'-bisphosphate nucleotidase 1 [Source:HGNC Symbol;Acc:1096]	56.3	30.5	-0.886	5e-05	0.00022229	yes	DOWN	Y	Y	Y	Y	N	56.97	53.59	30.78	30.83
TBIG056574	ENSG00000067704	IARS2	isoleucyl-tRNA synthetase 2, mitochondrial [Source:HGNC Symbol;Acc:29685]	143	53.1	-1.43	5e-05	0.00022229	yes	DOWN	Y	Y	Y	Y	Y	130.75	151.66	55.49	51.65
TBIG056579	ENSG00000118873	RAB3GAP2	RAB3 GTPase activating protein subunit 2 (non-catalytic) [Source:HGNC Symbol;Acc:17168]	19.4	16.1	-0.269	0.18105	0.296609	no	DOWN	N	N	N	N	N	18.68	19.64	16.09	16.47
TBIG056594	ENSG00000116141	MARK1	MAP/microtubule affinity-regulating kinase 1 [Source:HGNC Symbol;Acc:6896]	0.0156	0.00934	-0.738	1	1	no	DOWN	N	N	N	N	N	0	0.03	0	0.02
TBIG056600	ENSG00000186205	2018-03-01	mitochondrial amidoxime reducing component 1 [Source:HGNC Symbol;Acc:26189]	0	0.033	inf	1	1	no	UP	N	N	N	N	Y	0	0	0.03	0.04
TBIG056604	ENSG00000136630	HLX	H2.0-like homeobox [Source:HGNC Symbol;Acc:4978]	0.0385	0	#NAME?	1	1	no	DOWN	N	N	N	N	Y	0	0.08	0	0
TBIG056609	ENSG00000143507	DUSP10	dual specificity phosphatase 10 [Source:HGNC Symbol;Acc:3065]	20.4	21.8	0.0983	0.62705	0.735599	no	UP	N	N	N	N	N	18.33	21.53	21.49	22.5
TBIG056621	ENSG00000143512	HHIPL2	HHIP-like 2 [Source:HGNC Symbol;Acc:25842]	0.0429	0.229	2.42	1	1	no	UP	N	N	N	N	Y	0.08	0	0.37	0.1
TBIG056622	ENSG00000143498	TAF1A	TATA box binding protein (TBP)-associated factor, RNA polymerase I, A, 48kDa [Source:HGNC Symbol;Acc:11532]	10.7	15	0.479	0.03575	0.0782987	no	UP	N	Y	N	Y	N	9.7	11.51	16.62	13.61
TBIG056624	ENSG00000154305	MIA3	melanoma inhibitory activity family, member 3 [Source:HGNC Symbol;Acc:24008]	39.4	21.4	-0.88	0.01385	0.0347828	yes	DOWN	Y	Y	N	Y	N	31.67	44.54	21.74	21.04
TBIG056626	ENSG00000244697	RP11-378J18.5	-	0.0381	0.0449	0.235	1	1	no	UP	N	N	N	N	N	0.04	0.04	0.04	0.05
TBIG056627	ENSG00000186063	AIDA	axin interactor, dorsalization associated [Source:HGNC Symbol;Acc:25761]	66.7	38.9	-0.779	0.00845	0.022576	yes	DOWN	Y	Y	Y	Y	N	67.86	64.33	40.74	37.83
TBIG056629	ENSG00000162819	BROX	BRO1 domain and CAAX motif containing [Source:HGNC Symbol;Acc:26512]	27	22.6	-0.255	0.50655	0.631003	no	DOWN	N	N	N	N	N	23.06	30.25	22.19	23.43
TBIG056630	ENSG00000197520	FAM177B	family with sequence similarity 177, member B [Source:HGNC Symbol;Acc:34395]	0.0677	0	#NAME?	1	1	no	DOWN	N	N	N	N	Y	0.14	0	0	0
TBIG056632	ENSG00000154309	DISP1	dispatched homolog 1 (Drosophila) [Source:HGNC Symbol;Acc:19711]	2.96	1.12	-1.4	5e-05	0.00022229	yes	DOWN	Y	Y	Y	Y	Y	2.46	3.32	1.01	1.26
TBIG056635	ENSG00000187554	TLR5	toll-like receptor 5 [Source:HGNC Symbol;Acc:11851]	0.0242	0	#NAME?	1	1	no	DOWN	N	N	N	N	Y	0.05	0	0	0
TBIG056638	ENSG00000143502	SUSD4	sushi domain containing 4 [Source:HGNC Symbol;Acc:25470]	1.17	0	#NAME?	5e-05	0.00022229	yes	DOWN	Y	Y	Y	Y	Y	1.35	0.93	0	0
TBIG056641	ENSG00000203697	CAPN8	calpain 8 [Source:HGNC Symbol;Acc:1485]	0.0541	5.85	6.76	0.19175	0.308731	no	UP	N	N	N	N	Y	0	0.11	5.33	6.56
TBIG056645	ENSG00000162909	CAPN2	calpain 2, (m/II) large subunit [Source:HGNC Symbol;Acc:1479]	112	93.7	-0.257	0.16825	0.279158	no	DOWN	N	N	N	N	N	105.49	113.17	95.57	93.74
TBIG056646	ENSG00000143514	TP53BP2	tumor protein p53 binding protein, 2 [Source:HGNC Symbol;Acc:12000]	30.6	11	-1.48	5e-05	0.00022229	yes	DOWN	Y	Y	Y	Y	Y	27.85	31.98	10.09	12.1
TBIG056653	ENSG00000185495	RP11-504P24.4	-	1.98	2.51	0.342	0.30155	0.430348	no	UP	N	N	N	N	N	1.99	1.99	2.78	2.29
TBIG056654	ENSG00000263182	RP11-504P24.6	-	0.0432	0.203	2.23	1	1	no	UP	N	N	N	N	Y	0.05	0.02	0.11	0.35
TBIG056658	ENSG00000143756	FBXO28	F-box protein 28 [Source:HGNC Symbol;Acc:29046]	15.1	16.5	0.125	0.5548	0.67376	no	UP	N	N	N	N	N	14.81	14.98	17.42	15.81
TBIG056660	ENSG00000143753	DEGS1	delta(4)-desaturase, sphingolipid 1 [Source:HGNC Symbol;Acc:13709]	84.3	75.9	-0.151	0.43385	0.56525	no	DOWN	N	N	N	N	N	87.01	79.33	75.11	78.46
TBIG056664	ENSG00000143748	NVL	nuclear VCP-like [Source:HGNC Symbol;Acc:8070]	23.7	18.4	-0.366	0.08755	0.164194	no	DOWN	N	N	N	N	N	22.52	23.82	18.79	18.14
TBIG056669	ENSG00000143771	CNIH4	cornichon homolog 4 (Drosophila) [Source:HGNC Symbol;Acc:25013]	68.4	45.6	-0.584	0.01	0.0261568	yes	DOWN	Y	Y	Y	Y	N	83.64	51.1	49.32	42.92
TBIG056670	ENSG00000162923	WDR26	WD repeat domain 26 [Source:HGNC Symbol;Acc:21208]	58.7	59.4	0.019	0.9321	0.957272	no	UP	N	N	N	N	N	53.91	61.63	56.17	63.6
TBIG056672	ENSG00000143786	CNIH3	cornichon homolog 3 (Drosophila) [Source:HGNC Symbol;Acc:26802]	2.9	1.36	-1.09	0.27335	0.398486	no	DOWN	N	N	N	N	Y	3.51	2.13	1.15	1.61
TBIG056679	ENSG00000185842	DNAH14	dynein, axonemal, heavy chain 14 [Source:HGNC Symbol;Acc:2945]	0.239	0.0744	-1.68	1	1	no	DOWN	N	N	N	N	Y	0.23	0.25	0.11	0.04
TBIG056680	ENSG00000143815	LBR	lamin B receptor [Source:HGNC Symbol;Acc:6518]	148	238	0.684	0.00075	0.00263879	yes	UP	Y	Y	Y	Y	N	149.76	146.1	248.56	234.9
TBIG056681	ENSG00000203691	AC092811.1	-	0.543	0.34	-0.675	0.71885	0.809903	no	DOWN	N	N	N	N	N	0.39	0.67	0.35	0.34
TBIG056683	ENSG00000154380	ENAH	enabled homolog (Drosophila) [Source:HGNC Symbol;Acc:18271]	0.0224	0.035	0.644	1	1	no	UP	N	N	N	N	N	0.01	0.03	0.07	0
TBIG056687	ENSG00000143742	SRP9	signal recognition particle 9kDa [Source:HGNC Symbol;Acc:11304]	310	335	0.11	0.5668	0.683571	no	UP	N	N	N	N	N	372.57	249.66	336.48	339.7
TBIG056689	ENSG00000143819	EPHX1	epoxide hydrolase 1, microsomal (xenobiotic) [Source:HGNC Symbol;Acc:3401]	0.572	0.308	-0.895	0.3061	0.435081	no	DOWN	N	N	N	N	N	0.55	0.56	0.39	0.23
TBIG056690	ENSG00000242861	RP11-285F7.2	-	0.574	0.157	-1.87	0.5446	0.665443	no	DOWN	N	N	N	N	Y	0.47	0.66	0	0.32
TBIG056691	ENSG00000196187	TMEM63A	transmembrane protein 63A [Source:HGNC Symbol;Acc:29118]	5.91	2.51	-1.24	0.00015	0.00062186	yes	DOWN	Y	Y	Y	Y	Y	5.23	6.3	2.26	2.86
TBIG056692	ENSG00000243709	LEFTY1	left-right determination factor 1 [Source:HGNC Symbol;Acc:6552]	0.0398	0.0739	0.893	1	1	no	UP	N	N	N	N	N	0.04	0.04	0.09	0.06
TBIG056693	ENSG00000255835	RP4-559A3.7	Uncharacterized protein [Source:UniProtKB/TrEMBL;Acc:J3KR12]	0.481	0.117	-2.04	1	1	no	DOWN	N	N	N	N	Y	0.52	0.4	0.07	0.17
TBIG056694	ENSG00000143811	PYCR2	pyrroline-5-carboxylate reductase family, member 2 [Source:HGNC Symbol;Acc:30262]	166	56.3	-1.56	5e-05	0.00022229	yes	DOWN	Y	Y	Y	Y	Y	172.57	147.27	57.47	56.61
TBIG056696	ENSG00000143768	LEFTY2	left-right determination factor 2 [Source:HGNC Symbol;Acc:3122]	0.165	0.0348	-2.25	1	1	no	DOWN	N	N	N	N	Y	0.14	0.18	0.03	0.04
TBIG056698	ENSG00000143751	SDE2	SDE2 telomere maintenance homolog (S. pombe) [Source:HGNC Symbol;Acc:26643]	17.5	11.8	-0.572	0.00215	0.0067714	yes	DOWN	Y	Y	Y	Y	N	16.71	17.76	11.05	12.76
TBIG056699	ENSG00000163041	H3F3A	H3 histone, family 3A [Source:HGNC Symbol;Acc:4764]	364	420	0.205	0.2951	0.423197	no	UP	N	N	N	N	N	358.54	349.15	457.16	389.46
TBIG056700	ENSG00000225518	RP11-396C23.2	-	0.317	0	#NAME?	1	1	no	DOWN	N	N	N	N	Y	0.14	0.48	0	0
TBIG056702	ENSG00000182827	ACBD3	acyl-CoA binding domain containing 3 [Source:HGNC Symbol;Acc:15453]	15.5	17.2	0.144	0.43675	0.567591	no	UP	N	N	N	N	N	14.41	16.23	17.54	17.1
TBIG056705	ENSG00000185155	MIXL1	Mix paired-like homeobox [Source:HGNC Symbol;Acc:13363]	0.0425	0.0358	-0.246	1	1	no	DOWN	N	N	N	N	N	0	0.08	0.07	0
TBIG056706	ENSG00000183814	LIN9	lin-9 homolog (C. elegans) [Source:HGNC Symbol;Acc:30830]	11.3	9.57	-0.238	0.23935	0.362254	no	DOWN	N	N	N	N	N	12.62	9.85	10.09	9.24
TBIG056710	ENSG00000143799	PARP1	poly (ADP-ribose) polymerase 1 [Source:HGNC Symbol;Acc:270]	197	88	-1.16	5e-05	0.00022229	yes	DOWN	Y	Y	Y	Y	Y	175.45	208.83	88.21	89.5
TBIG056716	ENSG00000143772	ITPKB	inositol-trisphosphate 3-kinase B [Source:HGNC Symbol;Acc:6179]	9.43	9.75	0.0484	0.8126	0.876955	no	UP	N	N	N	N	N	7.65	10.72	8.03	11.85
TBIG056720	ENSG00000143801	PSEN2	presenilin 2 (Alzheimer disease 4) [Source:HGNC Symbol;Acc:9509]	0.645	0.637	-0.0173	0.96765	0.981372	no	DOWN	N	N	N	N	N	0.63	0.62	0.61	0.69
TBIG056721	ENSG00000163050	ADCK3	aarF domain containing kinase 3 [Source:HGNC Symbol;Acc:16812]	48.8	19.4	-1.33	5e-05	0.00022229	yes	DOWN	Y	Y	Y	Y	Y	46.76	47.88	19.17	20.36
TBIG056723	ENSG00000143776	CDC42BPA	CDC42 binding protein kinase alpha (DMPK-like) [Source:HGNC Symbol;Acc:1737]	0.032	0	#NAME?	1	1	no	DOWN	N	N	N	N	Y	0.03	0.04	0	0
TBIG056737	ENSG00000181450	ZNF678	zinc finger protein 678 [Source:HGNC Symbol;Acc:28652]	5.53	3.75	-0.562	0.0173	0.042194	yes	DOWN	Y	Y	N	Y	N	5.58	5.49	3.62	4.02
TBIG056741	ENSG00000143740	SNAP47	synaptosomal-associated protein, 47kDa [Source:HGNC Symbol;Acc:30669]	54.6	24.3	-1.17	5e-05	0.00022229	yes	DOWN	Y	Y	Y	Y	Y	50.79	54.9	25.46	23.67
TBIG056742	ENSG00000081692	JMJD4	jumonji domain containing 4 [Source:HGNC Symbol;Acc:25724]	26.6	15	-0.83	0.0158	0.0389588	yes	DOWN	Y	Y	N	Y	N	25.98	25.44	15.62	14.75
TBIG056744	ENSG00000185888	PRSS38	protease, serine, 38 [Source:HGNC Symbol;Acc:29625]	0	0.283	inf	1	1	no	UP	N	N	N	N	Y	0	0	0.26	0.32
TBIG056749	ENSG00000143761	ARF1	ADP-ribosylation factor 1 [Source:HGNC Symbol;Acc:652]	368	231	-0.672	0.0002	0.000804562	yes	DOWN	Y	Y	Y	Y	N	375.53	335.01	218.34	249.19
TBIG056751	ENSG00000143793	C1orf35	chromosome 1 open reading frame 35 [Source:HGNC Symbol;Acc:19032]	30.1	20.6	-0.545	0.00985	0.0258191	yes	DOWN	Y	Y	Y	Y	N	29.96	27.98	19.37	22.44
TBIG056752	ENSG00000162910	MRPL55	mitochondrial ribosomal protein L55 [Source:HGNC Symbol;Acc:16686]	97	58.5	-0.73	0.0008	0.00279321	yes	DOWN	Y	Y	Y	Y	N	93.78	93.56	65.88	51.99
TBIG056755	ENSG00000143774	GUK1	guanylate kinase 1 [Source:HGNC Symbol;Acc:4693]	222	214	-0.0546	0.77665	0.851103	no	DOWN	N	N	N	N	N	239.15	189.35	215.37	218.37
TBIG056756	ENSG00000198835	GJC2	gap junction protein, gamma 2, 47kDa [Source:HGNC Symbol;Acc:17494]	0.0288	0.193	2.74	1	1	no	UP	N	N	N	N	Y	0	0.06	0.11	0.29
TBIG056757	ENSG00000203684	C1orf148	chromosome 1 open reading frame 148 [Source:HGNC Symbol;Acc:32062]	0.265	0.35	0.397	1	1	no	UP	N	N	N	N	N	0.18	0.34	0.42	0.28
TBIG056758	ENSG00000181873	IBA57	IBA57, iron-sulfur cluster assembly homolog (S. cerevisiae) [Source:HGNC Symbol;Acc:27302]	4.66	2.82	-0.726	0.0929	0.172162	no	DOWN	N	N	N	N	N	4.41	4.65	2.9	2.82
TBIG056760	ENSG00000154358	OBSCN	obscurin, cytoskeletal calmodulin and titin-interacting RhoGEF [Source:HGNC Symbol;Acc:15719]	0.0452	0.0615	0.442	1	1	no	UP	N	N	N	N	N	0.05	0.04	0.07	0.05
TBIG056765	ENSG00000154370	TRIM11	tripartite motif containing 11 [Source:HGNC Symbol;Acc:16281]	12.9	11.2	-0.212	0.35035	0.482425	no	DOWN	N	N	N	N	N	13.01	12	9.47	13.32
TBIG056768	ENSG00000162931	TRIM17	tripartite motif containing 17 [Source:HGNC Symbol;Acc:13430]	0.0294	0.0106	-1.47	1	1	no	DOWN	N	N	N	N	Y	0.06	0	0.02	0
TBIG056769	ENSG00000168148	HIST3H3	histone cluster 3, H3 [Source:HGNC Symbol;Acc:4778]	0.398	0	#NAME?	1	1	no	DOWN	N	N	N	N	Y	0.4	0.37	0	0
TBIG056771	ENSG00000181218	HIST3H2A	histone cluster 3, H2a [Source:HGNC Symbol;Acc:20507]	20.3	27.7	0.453	0.0626	0.124957	no	UP	N	N	N	N	N	22.82	16.34	28.28	27.97
TBIG056772	ENSG00000196890	HIST3H2BB	histone cluster 3, H2bb [Source:HGNC Symbol;Acc:20514]	0.799	1.39	0.802	0.23215	0.354543	no	UP	N	N	N	N	N	0.94	0.61	1.3	1.52
TBIG056775	ENSG00000168159	RNF187	ring finger protein 187 [Source:HGNC Symbol;Acc:27146]	233	185	-0.339	0.3014	0.430348	no	DOWN	N	N	N	N	N	229	229.88	191.45	184.66
TBIG056776	ENSG00000215811	BTNL10	butyrophilin-like 10 [Source:HGNC Symbol;Acc:42540]	0.0397	0.0304	-0.385	1	1	no	DOWN	N	N	N	N	N	0	0.08	0.06	0
TBIG056799	ENSG00000116574	RHOU	ras homolog family member U [Source:HGNC Symbol;Acc:17794]	19.8	0.431	-5.52	5e-05	0.00022229	yes	DOWN	Y	Y	Y	Y	Y	17.07	22.12	0.67	0.2
TBIG056805	ENSG00000177800	TMEM78	transmembrane protein 78 [Source:HGNC Symbol;Acc:32307]	0	0.0151	inf	1	1	no	UP	N	N	N	N	Y	0	0	0	0.03
TBIG056806	ENSG00000177788	RP5-1061H20.4	-	4.44	5.68	0.354	0.45865	0.588189	no	UP	N	N	N	N	N	4.97	3.73	5.31	6.22
TBIG056808	ENSG00000168118	RAB4A	RAB4A, member RAS oncogene family [Source:HGNC Symbol;Acc:9781]	19.7	21.9	0.15	0.5493	0.669463	no	UP	N	N	N	N	N	20.07	18.53	22.94	21.2
TBIG056811	ENSG00000154429	CCSAP	centriole, cilia and spindle-associated protein [Source:HGNC Symbol;Acc:29578]	3.65	3.44	-0.0883	0.7385	0.824518	no	DOWN	N	N	N	N	N	3.27	3.94	3.78	3.1
TBIG056815	ENSG00000143632	ACTA1	actin, alpha 1, skeletal muscle [Source:HGNC Symbol;Acc:129]	0.0672	0.669	3.32	0.049	0.10181	no	UP	N	N	N	Y	Y	0.06	0.07	0.71	0.64
TBIG056817	ENSG00000069248	NUP133	nucleoporin 133kDa [Source:HGNC Symbol;Acc:18016]	45.3	31.6	-0.523	0.00395	0.0115698	yes	DOWN	Y	Y	Y	Y	N	41.71	47.69	33.48	30.28
TBIG056819	ENSG00000135776	ABCB10	ATP-binding cassette, sub-family B (MDR/TAP), member 10 [Source:HGNC Symbol;Acc:41]	52.6	19.9	-1.4	5e-05	0.00022229	yes	DOWN	Y	Y	Y	Y	Y	59.89	44.76	19.36	20.96
TBIG056823	ENSG00000135801	TAF5L	TAF5-like RNA polymerase II, p300/CBP-associated factor (PCAF)-associated factor, 65kDa [Source:HGNC Symbol;Acc:17304]	17.7	18.4	0.0597	0.75245	0.833984	no	UP	N	N	N	N	N	15.57	19.07	18.38	18.92
TBIG056824	ENSG00000135763	URB2	URB2 ribosome biogenesis 2 homolog (S. cerevisiae) [Source:HGNC Symbol;Acc:28967]	9.83	12.8	0.381	0.0616	0.12324	no	UP	N	N	N	N	N	9.21	10.07	13.38	12.55
TBIG056830	ENSG00000143641	GALNT2	UDP-N-acetyl-alpha-D-galactosamine:polypeptide N-acetylgalactosaminyltransferase 2 (GalNAc-T2) [Source:HGNC Symbol;Acc:4124]	20.5	11.7	-0.805	0.00085	0.00294613	yes	DOWN	Y	Y	Y	Y	N	18.67	21.12	10.71	13.06
TBIG056837	ENSG00000135775	COG2	component of oligomeric golgi complex 2 [Source:HGNC Symbol;Acc:6546]	24.7	23.9	-0.0523	0.78615	0.858064	no	DOWN	N	N	N	N	N	23.67	24.93	25.64	22.57
TBIG056838	ENSG00000135744	AGT	angiotensinogen (serpin peptidase inhibitor, clade A, member 8) [Source:HGNC Symbol;Acc:333]	0.0117	0	#NAME?	1	1	no	DOWN	N	N	N	N	Y	0.02	0	0	0
TBIG056844	ENSG00000119280	C1orf198	chromosome 1 open reading frame 198 [Source:HGNC Symbol;Acc:25900]	0.0561	0.835	3.9	0.00485	0.0138671	yes	UP	Y	Y	Y	Y	Y	0.09	0.02	0.87	0.82
TBIG056848	ENSG00000143643	TTC13	tetratricopeptide repeat domain 13 [Source:HGNC Symbol;Acc:26204]	27	21.6	-0.318	0.29525	0.423363	no	DOWN	N	N	N	N	N	28.78	24.51	20.97	22.79
TBIG056849	ENSG00000173409	ARV1	ARV1 homolog (S. cerevisiae) [Source:HGNC Symbol;Acc:29561]	30.6	38.4	0.327	0.0874	0.164013	no	UP	N	N	N	N	N	32.76	27.61	38.78	38.66
TBIG056851	ENSG00000182118	FAM89A	family with sequence similarity 89, member A [Source:HGNC Symbol;Acc:25057]	0	0.0409	inf	1	1	no	UP	N	N	N	N	Y	0	0	0	0.09
TBIG056855	ENSG00000119283	TRIM67	tripartite motif containing 67 [Source:HGNC Symbol;Acc:31859]	0.00604	0.0217	1.84	1	1	no	UP	N	N	N	N	Y	0.01	0	0.01	0.04
TBIG056857	ENSG00000143633	C1orf131	chromosome 1 open reading frame 131 [Source:HGNC Symbol;Acc:25332]	33.8	28.5	-0.249	0.2242	0.346126	no	DOWN	N	N	N	N	N	36.75	29.79	28.9	28.46
TBIG056858	ENSG00000116906	GNPAT	glyceronephosphate O-acyltransferase [Source:HGNC Symbol;Acc:4416]	57.9	41.7	-0.473	0.0227	0.0532701	no	DOWN	N	Y	N	Y	N	54.49	59.67	43.5	40.95
TBIG056860	ENSG00000116903	EXOC8	exocyst complex component 8 [Source:HGNC Symbol;Acc:24659]	8.5	5.69	-0.58	0.0293	0.0659985	no	DOWN	N	Y	N	Y	N	7.91	8.84	5.55	5.95
TBIG056861	ENSG00000010072	SPRTN	SprT-like N-terminal domain [Source:HGNC Symbol;Acc:25356]	11.3	10.6	-0.105	0.6975	0.79243	no	DOWN	N	N	N	N	N	9.68	12.73	10.01	11.35
TBIG056862	ENSG00000135766	EGLN1	egl nine homolog 1 (C. elegans) [Source:HGNC Symbol;Acc:1232]	18.5	11.9	-0.635	0.0139	0.03488	yes	DOWN	Y	Y	N	Y	N	19.25	17.45	11.74	12.37
TBIG056866	ENSG00000116918	TSNAX	translin-associated factor X [Source:HGNC Symbol;Acc:12380]	47.4	30.4	-0.638	0.0005	0.00183994	yes	DOWN	Y	Y	Y	Y	N	51.42	42.85	28.27	33.26
TBIG056865	ENSG00000270106	TRAX	Disrupted in schizophrenia 1 isoform 47; Disrupted in schizophrenia 1 isoform 48; Disrupted in schizophrenia 1 isoform 53 [Source:UniProtKB/TrEMBL;Acc:C4P0D4]	0.00759	0.015	0.979	1	1	no	UP	N	N	N	N	N	0.01	0	0	0.03
TBIG056868	ENSG00000162946	DISC1	disrupted in schizophrenia 1 [Source:HGNC Symbol;Acc:2888]	0.0102	0.0279	1.45	1	1	no	UP	N	N	N	N	Y	0.01	0.01	0.01	0.05
TBIG056882	ENSG00000135778	NTPCR	nucleoside-triphosphatase, cancer-related [Source:HGNC Symbol;Acc:28204]	38.7	11.3	-1.78	5e-05	0.00022229	yes	DOWN	Y	Y	Y	Y	Y	38.44	37.21	11.37	11.43
TBIG056883	ENSG00000135749	PCNXL2	pecanex-like 2 (Drosophila) [Source:HGNC Symbol;Acc:8736]	19.5	12.4	-0.662	0.05045	0.104244	no	DOWN	N	N	N	N	N	18.07	20.55	12.85	12.3
TBIG056886	ENSG00000143674	MLK4	Mitogen-activated protein kinase kinase kinase MLK4 [Source:UniProtKB/Swiss-Prot;Acc:Q5TCX8]	4.79	0	#NAME?	5e-05	0.00022229	yes	DOWN	Y	Y	Y	Y	Y	4.36	5.11	0	0
TBIG056888	ENSG00000135750	KCNK1	potassium channel, subfamily K, member 1 [Source:HGNC Symbol;Acc:6272]	63.3	6.73	-3.23	5e-05	0.00022229	yes	DOWN	Y	Y	Y	Y	Y	67.13	56.72	7.32	6.25
TBIG056891	ENSG00000183780	SLC35F3	solute carrier family 35, member F3 [Source:HGNC Symbol;Acc:23616]	4.42	0.0769	-5.84	0.2329	0.355249	no	DOWN	N	N	N	N	Y	4.25	4.43	0	0.16
TBIG056894	ENSG00000233332	RP4-799P18.2	-	0.346	0.0382	-3.18	1	1	no	DOWN	N	N	N	N	Y	0.32	0.35	0	0.08
TBIG056902	ENSG00000168275	COA6	cytochrome c oxidase assembly factor 6 homolog (S. cerevisiae) [Source:HGNC Symbol;Acc:18025]	93.7	50.3	-0.897	5e-05	0.00022229	yes	DOWN	Y	Y	Y	Y	N	93.31	91.01	50.28	51.58
TBIG056903	ENSG00000059588	TARBP1	TAR (HIV-1) RNA binding protein 1 [Source:HGNC Symbol;Acc:11568]	26	29.3	0.172	0.4296	0.561788	no	UP	N	N	N	N	N	26.38	25.03	27.49	31.87
TBIG056907	ENSG00000168264	IRF2BP2	interferon regulatory factor 2 binding protein 2 [Source:HGNC Symbol;Acc:21729]	13.9	19.1	0.455	0.01495	0.0371598	yes	UP	Y	Y	N	Y	N	13.47	13.95	18.57	20.13
TBIG056910	ENSG00000228044	RP4-781K5.4	-	0.0214	0	#NAME?	1	1	no	DOWN	N	N	N	N	Y	0	0.04	0	0
TBIG056914	ENSG00000227630	RP4-781K5.8	-	8.7	0.246	-5.14	5e-05	0.00022229	yes	DOWN	Y	Y	Y	Y	Y	9.16	7.81	0.22	0.27
TBIG056921	ENSG00000173726	TOMM20	translocase of outer mitochondrial membrane 20 homolog (yeast) [Source:HGNC Symbol;Acc:20947]	74.7	51.1	-0.546	0.00575	0.016145	yes	DOWN	Y	Y	Y	Y	N	70.34	77.76	54	49.6
TBIG056923	ENSG00000188739	RBM34	RNA binding motif protein 34 [Source:HGNC Symbol;Acc:28965]	63.5	54.6	-0.217	0.5135	0.637409	no	DOWN	N	N	N	N	N	65.07	60.39	62.68	47.93
TBIG056924	ENSG00000054267	ARID4B	AT rich interactive domain 4B (RBP1-like) [Source:HGNC Symbol;Acc:15550]	19.8	17.3	-0.19	0.53375	0.656081	no	DOWN	N	N	N	N	N	17.54	21.1	19.08	15.6
TBIG056929	ENSG00000152904	GGPS1	geranylgeranyl diphosphate synthase 1 [Source:HGNC Symbol;Acc:4249]	22	20.4	-0.107	0.8443	0.899014	no	DOWN	N	N	N	N	N	20.74	22.71	21.97	19.27
TBIG056932	ENSG00000116957	TBCE	tubulin folding cofactor E [Source:HGNC Symbol;Acc:11582]	30.2	22.9	-0.4	0.1423	0.243734	no	DOWN	N	N	N	N	N	30.4	29.01	24.84	21.38
TBIG056933	ENSG00000243533	RP11-293G6__A.2	-	0.192	0	#NAME?	1	1	no	DOWN	N	N	N	N	Y	0.37	0	0	0
TBIG056935	ENSG00000162885	B3GALNT2	beta-1,3-N-acetylgalactosaminyltransferase 2 [Source:HGNC Symbol;Acc:28596]	14.8	11.6	-0.345	0.11595	0.206419	no	DOWN	N	N	N	N	N	13.59	15.52	12.54	11.02
TBIG056943	ENSG00000168243	GNG4	guanine nucleotide binding protein (G protein), gamma 4 [Source:HGNC Symbol;Acc:4407]	61.6	0.0353	-10.8	0.00795	0.0214396	yes	DOWN	Y	Y	Y	Y	Y	57.94	63.25	0.01	0.06
TBIG056946	ENSG00000143669	LYST	lysosomal trafficking regulator [Source:HGNC Symbol;Acc:1968]	4.46	48.2	3.43	5e-05	0.00022229	yes	UP	Y	Y	Y	Y	Y	4.9	3.97	48.91	48.6
TBIG056954	ENSG00000116962	NID1	nidogen 1 [Source:HGNC Symbol;Acc:7821]	0.0419	0.00492	-3.09	1	1	no	DOWN	N	N	N	N	Y	0.01	0.07	0.01	0
TBIG056957	ENSG00000077585	GPR137B	G protein-coupled receptor 137B [Source:HGNC Symbol;Acc:11862]	0.0157	0	#NAME?	1	1	no	DOWN	N	N	N	N	Y	0.03	0	0	0
TBIG056958	ENSG00000086619	ERO1LB	ERO1-like beta (S. cerevisiae) [Source:HGNC Symbol;Acc:14355]	6.88	0.793	-3.12	5e-05	0.00022229	yes	DOWN	Y	Y	Y	Y	Y	7.58	6.16	0.82	0.79
TBIG056964	ENSG00000116977	LGALS8	lectin, galactoside-binding, soluble, 8 [Source:HGNC Symbol;Acc:6569]	54.6	34.4	-0.665	0.0535	0.109574	no	DOWN	N	N	N	N	N	52.82	54.75	33.94	35.77
TBIG056966	ENSG00000230325	RP11-385F5.4	-	1.82	2.27	0.314	0.8782	0.920708	no	UP	N	N	N	N	N	1.96	1.61	1.67	2.91
TBIG056967	ENSG00000119285	HEATR1	HEAT repeat containing 1 [Source:HGNC Symbol;Acc:25517]	24.3	21	-0.209	0.3882	0.521231	no	DOWN	N	N	N	N	N	20.21	27.64	22.64	19.79
TBIG056968	ENSG00000077522	ACTN2	actinin, alpha 2 [Source:HGNC Symbol;Acc:164]	0.109	0.474	2.12	1	1	no	UP	N	N	N	N	Y	0.1	0.11	0.59	0.36
TBIG056969	ENSG00000116984	MTR	5-methyltetrahydrofolate-homocysteine methyltransferase [Source:HGNC Symbol;Acc:7468]	14.7	13.9	-0.0792	0.69565	0.790983	no	DOWN	N	N	N	N	N	12.57	16.16	12.97	15.08
TBIG056973	ENSG00000198626	RYR2	ryanodine receptor 2 (cardiac) [Source:HGNC Symbol;Acc:10484]	0.0477	0.00785	-2.6	1	1	no	DOWN	N	N	N	N	Y	0.02	0.08	0.01	0.01
TBIG056995	ENSG00000133019	CHRM3	cholinergic receptor, muscarinic 3 [Source:HGNC Symbol;Acc:1952]	0.0201	0	#NAME?	1	1	no	DOWN	N	N	N	N	Y	0.02	0.02	0	0
TBIG057001	ENSG00000155816	FMN2	formin 2 [Source:HGNC Symbol;Acc:14074]	82.9	18.5	-2.16	5e-05	0.00022229	yes	DOWN	Y	Y	Y	Y	Y	96.88	68.89	18.6	18.77
TBIG057009	ENSG00000180875	GREM2	gremlin 2, DAN family BMP antagonist [Source:HGNC Symbol;Acc:17655]	5.81	4.16	-0.481	0.01795	0.0435213	yes	DOWN	Y	Y	N	Y	N	5.23	6.17	3.7	4.7
TBIG057019	ENSG00000182901	RGS7	regulator of G-protein signaling 7 [Source:HGNC Symbol;Acc:10003]	0.038	0.0143	-1.41	1	1	no	DOWN	N	N	N	N	Y	0.05	0.03	0.03	0
TBIG057027	ENSG00000091483	FH	fumarate hydratase [Source:HGNC Symbol;Acc:3700]	164	97.2	-0.754	5e-05	0.00022229	yes	DOWN	Y	Y	Y	Y	N	139.58	181.68	104.46	91.33
TBIG057028	ENSG00000117009	KMO	kynurenine 3-monooxygenase (kynurenine 3-hydroxylase) [Source:HGNC Symbol;Acc:6381]	0.112	0.104	-0.11	1	1	no	DOWN	N	N	N	N	N	0.15	0.09	0.03	0.18
TBIG057029	ENSG00000054277	OPN3	opsin 3 [Source:HGNC Symbol;Acc:14007]	6.16	8.69	0.497	0.28695	0.41401	no	UP	N	N	N	N	N	6.12	5.98	9.41	8.17
TBIG057030	ENSG00000203668	CHML	choroideremia-like (Rab escort protein 2) [Source:HGNC Symbol;Acc:1941]	10.5	7.46	-0.488	0.0168	0.0411125	yes	DOWN	Y	Y	N	Y	N	9.97	10.84	7.82	7.24
TBIG057031	ENSG00000162843	WDR64	WD repeat domain 64 [Source:HGNC Symbol;Acc:26570]	0.0539	0.0718	0.413	1	1	no	UP	N	N	N	N	N	0.07	0.04	0.02	0.12
TBIG057033	ENSG00000174371	EXO1	exonuclease 1 [Source:HGNC Symbol;Acc:3511]	45.2	26.3	-0.78	0.0025	0.00772204	yes	DOWN	Y	Y	Y	Y	N	40.46	48.53	27.23	25.95
TBIG057037	ENSG00000197769	MAP1LC3C	microtubule-associated protein 1 light chain 3 gamma [Source:HGNC Symbol;Acc:13353]	0.045	0.0889	0.981	1	1	no	UP	N	N	N	N	N	0	0.09	0.05	0.13
TBIG057040	ENSG00000180287	PLD5	phospholipase D family, member 5 [Source:HGNC Symbol;Acc:26879]	0.878	0	#NAME?	5e-05	0.00022229	yes	DOWN	Y	Y	Y	Y	Y	1.06	0.67	0	0
TBIG057058	ENSG00000143702	CEP170	centrosomal protein 170kDa [Source:HGNC Symbol;Acc:28920]	35.4	9.42	-1.91	5e-05	0.00022229	yes	DOWN	Y	Y	Y	Y	Y	34.44	35.93	10.37	8.67
TBIG057062	ENSG00000054282	SDCCAG8	serologically defined colon cancer antigen 8 [Source:HGNC Symbol;Acc:10671]	13.9	7.78	-0.836	0.0013	0.00431562	yes	DOWN	Y	Y	Y	Y	N	12.63	14.61	7.9	7.75
TBIG057065	ENSG00000117020	AKT3	v-akt murine thymoma viral oncogene homolog 3 (protein kinase B, gamma) [Source:HGNC Symbol;Acc:393]	1.07	0.189	-2.5	0.01685	0.0412104	yes	DOWN	Y	Y	N	Y	Y	1.08	1.04	0.19	0.19
TBIG057070	ENSG00000226828	RP11-278H7.1	-	0.0104	0.0124	0.254	1	1	no	UP	N	N	N	N	N	0.02	0	0.03	0
TBIG057071	ENSG00000179456	ZBTB18	zinc finger and BTB domain containing 18 [Source:HGNC Symbol;Acc:13030]	6.61	0.649	-3.35	5e-05	0.00022229	yes	DOWN	Y	Y	Y	Y	Y	6.4	6.61	0.73	0.58
TBIG057076	ENSG00000173728	C1orf100	chromosome 1 open reading frame 100 [Source:HGNC Symbol;Acc:30435]	0.181	0.675	1.89	0.2539	0.376715	no	UP	N	N	N	N	Y	0.21	0.15	0.65	0.72
TBIG057079	ENSG00000035687	ADSS	adenylosuccinate synthase [Source:HGNC Symbol;Acc:292]	82.3	65	-0.34	0.0608	0.121936	no	DOWN	N	N	N	N	N	82.26	81.36	66.47	65
TBIG057080	ENSG00000179397	C1orf101	chromosome 1 open reading frame 101 [Source:HGNC Symbol;Acc:28491]	1.33	0.319	-2.06	0.00245	0.00758848	yes	DOWN	Y	Y	Y	Y	Y	1.67	0.96	0.14	0.5
TBIG057083	ENSG00000121644	DESI2	desumoylating isopeptidase 2 [Source:HGNC Symbol;Acc:24264]	54.4	30.7	-0.825	5e-05	0.00022229	yes	DOWN	Y	Y	Y	Y	N	56.51	51.48	31.26	30.98
TBIG057085	ENSG00000203667	COX20	COX20 Cox2 chaperone homolog (S. cerevisiae) [Source:HGNC Symbol;Acc:26970]	17.6	13.7	-0.359	0.74965	0.831851	no	DOWN	N	N	N	N	N	17.26	17.82	15.51	12.16
TBIG057086	ENSG00000188206	HNRNPU-AS1	HNRNPU antisense RNA 1 [Source:HGNC Symbol;Acc:27651]	24.4	22.8	-0.0976	0.89315	0.931399	no	DOWN	N	N	N	N	N	24.44	24.29	23.47	22.65
TBIG057087	ENSG00000153187	HNRNPU	heterogeneous nuclear ribonucleoprotein U (scaffold attachment factor A) [Source:HGNC Symbol;Acc:5048]	256	283	0.143	0.5251	0.648545	no	UP	N	N	N	N	N	213.97	289.06	282.81	288.15
TBIG057090	ENSG00000203666	EFCAB2	EF-hand calcium binding domain 2 [Source:HGNC Symbol;Acc:28166]	20	11.2	-0.839	0.001	0.00340956	yes	DOWN	Y	Y	Y	Y	N	22.28	17.2	9.44	13.19
TBIG057095	ENSG00000162849	KIF26B	kinesin family member 26B [Source:HGNC Symbol;Acc:25484]	0.0185	0.045	1.28	1	1	no	UP	N	N	N	N	Y	0.02	0.01	0.05	0.04
TBIG057101	ENSG00000185420	SMYD3	SET and MYND domain containing 3 [Source:HGNC Symbol;Acc:15513]	35.9	24.6	-0.542	0.01455	0.0363191	yes	DOWN	Y	Y	N	Y	N	32.81	37.25	25.23	24.67
TBIG057112	ENSG00000162851	TFB2M	transcription factor B2, mitochondrial [Source:HGNC Symbol;Acc:18559]	29.6	27.5	-0.106	0.59035	0.703452	no	DOWN	N	N	N	N	N	32.57	25.92	29.42	25.99
TBIG057113	ENSG00000162852	CNST	consortin, connexin sorting protein [Source:HGNC Symbol;Acc:26486]	7.7	11.3	0.548	0.0041	0.0119609	yes	UP	Y	Y	Y	Y	N	7.05	8.13	11.54	11.23
TBIG057118	ENSG00000143653	SCCPDH	saccharopine dehydrogenase (putative) [Source:HGNC Symbol;Acc:24275]	94.3	34.8	-1.44	5e-05	0.00022229	yes	DOWN	Y	Y	Y	Y	Y	106.7	79.96	36.38	34.05
TBIG057126	ENSG00000153207	AHCTF1	AT hook containing transcription factor 1 [Source:HGNC Symbol;Acc:24618]	26.3	33.1	0.333	0.31595	0.445084	no	UP	N	N	N	N	N	23.39	28.17	35.31	31.73
TBIG057128	ENSG00000197472	ZNF695	zinc finger protein 695 [Source:HGNC Symbol;Acc:30954]	0	0.0531	inf	1	1	no	UP	N	N	N	N	Y	0	0	0	0.11
TBIG057127	ENSG00000135747	ZNF670	zinc finger protein 670 [Source:HGNC Symbol;Acc:28167]	5.15	1.89	-1.44	5e-05	0.00022229	yes	DOWN	Y	Y	Y	Y	Y	5.17	5.01	2.37	1.47
TBIG057132	ENSG00000188295	ZNF669	zinc finger protein 669 [Source:HGNC Symbol;Acc:25736]	0.0134	2.54	7.57	0.21605	0.336908	no	UP	N	N	N	N	Y	0.03	0	2.62	2.5
TBIG057133	ENSG00000221953	C1orf229	chromosome 1 open reading frame 229 [Source:HGNC Symbol;Acc:33759]	0.0183	0	#NAME?	1	1	no	DOWN	N	N	N	N	Y	0.03	0	0	0
TBIG057135	ENSG00000196418	ZNF124	zinc finger protein 124 [Source:HGNC Symbol;Acc:12907]	8.57	4.9	-0.807	0.0004	0.00150653	yes	DOWN	Y	Y	Y	Y	N	8.21	8.6	4.33	5.51
TBIG057142	ENSG00000232347	RP11-488L18.8	-	0.879	0.566	-0.635	0.2826	0.409481	no	DOWN	N	N	N	N	N	0.99	0.72	0.48	0.67
TBIG057147	ENSG00000162714	ZNF496	zinc finger protein 496 [Source:HGNC Symbol;Acc:23713]	11.6	15	0.372	0.15755	0.264713	no	UP	N	N	N	N	N	10.66	11.91	15.21	15.29
TBIG057148	ENSG00000162711	NLRP3	NLR family, pyrin domain containing 3 [Source:HGNC Symbol;Acc:16400]	0.00796	0.161	4.34	1	1	no	UP	N	N	N	N	Y	0.02	0	0.15	0.18
TBIG057149	ENSG00000177535	OR2B11	olfactory receptor, family 2, subfamily B, member 11 [Source:HGNC Symbol;Acc:31249]	0	0.0354	inf	1	1	no	UP	N	N	N	N	Y	0	0	0.07	0
TBIG057172	ENSG00000162722	TRIM58	tripartite motif containing 58 [Source:HGNC Symbol;Acc:24150]	0	0.0101	inf	1	1	no	UP	N	N	N	N	Y	0	0	0.02	0
TBIG057205	ENSG00000196539	OR2T3	olfactory receptor, family 2, subfamily T, member 3 [Source:HGNC Symbol;Acc:14727]	0.103	0	#NAME?	1	1	no	DOWN	N	N	N	N	Y	0	0.2	0	0
TBIG057208	ENSG00000188558	OR2G6	olfactory receptor, family 2, subfamily G, member 6 [Source:HGNC Symbol;Acc:27019]	0.0604	0	#NAME?	1	1	no	DOWN	N	N	N	N	Y	0	0.12	0	0
TBIG057212	ENSG00000183310	OR2T34	olfactory receptor, family 2, subfamily T, member 34 [Source:HGNC Symbol;Acc:31256]	0.131	0	#NAME?	1	1	no	DOWN	N	N	N	N	Y	0.13	0.12	0	0
TBIG057213	ENSG00000184022	OR2T10	olfactory receptor, family 2, subfamily T, member 10 [Source:HGNC Symbol;Acc:19573]	0.164	0	#NAME?	1	1	no	DOWN	N	N	N	N	Y	0.13	0.19	0	0
TBIG057217	ENSG00000177151	OR2T35	olfactory receptor, family 2, subfamily T, member 35 [Source:HGNC Symbol;Acc:31257]	0.0341	0	#NAME?	1	1	no	DOWN	N	N	N	N	Y	0.07	0	0	0
TBIG057219	ENSG00000189181	OR14I1	olfactory receptor, family 14, subfamily I, member 1 [Source:HGNC Symbol;Acc:19575]	0.111	0	#NAME?	1	1	no	DOWN	N	N	N	N	Y	0.15	0.07	0	0
TBIG057225	ENSG00000175137	SH3BP5L	SH3-binding domain protein 5-like [Source:HGNC Symbol;Acc:29360]	28.7	13.3	-1.11	5e-05	0.00022229	yes	DOWN	Y	Y	Y	Y	Y	28.02	27.42	12.27	14.85
TBIG057227	ENSG00000171161	ZNF672	zinc finger protein 672 [Source:HGNC Symbol;Acc:26179]	69.6	25.1	-1.47	5e-05	0.00022229	yes	DOWN	Y	Y	Y	Y	Y	68.16	66.41	25.53	25.53
TBIG057228	ENSG00000171163	ZNF692	zinc finger protein 692 [Source:HGNC Symbol;Acc:26049]	94.9	34.2	-1.47	5e-05	0.00022229	yes	DOWN	Y	Y	Y	Y	Y	97.55	85.82	29.9	39.52
TBIG057230	ENSG00000185220	PGBD2	piggyBac transposable element derived 2 [Source:HGNC Symbol;Acc:19399]	29.3	5.42	-2.44	5e-05	0.00022229	yes	DOWN	Y	Y	Y	Y	Y	31.76	25.65	5.1	5.84
TBIG024676	ENSG00000173876	TUBB8	tubulin, beta 8 class VIII [Source:HGNC Symbol;Acc:20773]	0.0287	0	#NAME?	1	1	no	DOWN	N	N	N	N	Y	0	0.06	0	0
TBIG024678	ENSG00000015171	ZMYND11	zinc finger, MYND-type containing 11 [Source:HGNC Symbol;Acc:16966]	17.7	9.68	-0.869	5e-05	0.00022229	yes	DOWN	Y	Y	Y	Y	N	17.56	17.23	9.36	10.13
TBIG024680	ENSG00000151240	DIP2C	DIP2 disco-interacting protein 2 homolog C (Drosophila) [Source:HGNC Symbol;Acc:29150]	0.266	0.00334	-6.31	1	1	no	DOWN	N	N	N	N	Y	0.25	0.27	0.01	0
TBIG024690	ENSG00000107929	LARP4B	La ribonucleoprotein domain family, member 4B [Source:HGNC Symbol;Acc:28987]	21.9	13	-0.753	0.00065	0.00232404	yes	DOWN	Y	Y	Y	Y	N	18.27	24.67	12.29	14
TBIG024692	ENSG00000205740	AL359878.1	Uncharacterized protein [Source:UniProtKB/TrEMBL;Acc:E7EPV4]	0	0.0188	inf	1	1	no	UP	N	N	N	N	Y	0	0	0	0.04
TBIG024693	ENSG00000107937	GTPBP4	GTP binding protein 4 [Source:HGNC Symbol;Acc:21535]	53.8	61	0.18	0.3441	0.475889	no	UP	N	N	N	N	N	51.55	53.96	64.05	58.83
TBIG024694	ENSG00000148377	IDI2	isopentenyl-diphosphate delta isomerase 2 [Source:HGNC Symbol;Acc:23487]	2.54	3.35	0.399	0.7549	0.835574	no	UP	N	N	N	N	N	2.45	2.52	3.16	3.63
TBIG024696	ENSG00000067064	IDI1	isopentenyl-diphosphate delta isomerase 1 [Source:HGNC Symbol;Acc:5387]	1.01	1.61	0.664	0.09525	0.175831	no	UP	N	N	N	N	N	0.78	1.2	1.64	1.59
TBIG024698	ENSG00000047056	WDR37	WD repeat domain 37 [Source:HGNC Symbol;Acc:31406]	5.14	8.13	0.661	0.00195	0.00620642	yes	UP	Y	Y	Y	Y	N	4.57	5.49	7.43	9.05
TBIG024700	ENSG00000185736	ADARB2	adenosine deaminase, RNA-specific, B2 [Source:HGNC Symbol;Acc:227]	0.182	0.181	-0.00239	1	1	no	DOWN	N	N	N	N	N	0.16	0.2	0.13	0.24
TBIG024716	ENSG00000067057	PFKP	phosphofructokinase, platelet [Source:HGNC Symbol;Acc:8878]	114	101	-0.173	0.35095	0.483089	no	DOWN	N	N	N	N	N	115.41	104.53	93.88	109.75
TBIG024717	ENSG00000107959	PITRM1	pitrilysin metallopeptidase 1 [Source:HGNC Symbol;Acc:17663]	20.6	20.5	-0.012	0.96105	0.976634	no	DOWN	N	N	N	N	N	18.03	22.18	21.11	20.22
TBIG024726	ENSG00000067082	KLF6	Kruppel-like factor 6 [Source:HGNC Symbol;Acc:2235]	22.4	17.5	-0.354	0.1098	0.197868	no	DOWN	N	N	N	N	N	19.56	24.61	17.78	17.65
TBIG024739	ENSG00000187134	AKR1C1	aldo-keto reductase family 1, member C1 [Source:HGNC Symbol;Acc:384]	0	0.12	inf	1	1	no	UP	N	N	N	N	Y	0	0	0.07	0.17
TBIG024741	ENSG00000151632	AKR1C2	aldo-keto reductase family 1, member C2 [Source:HGNC Symbol;Acc:385]	0.017	0.0216	0.347	1	1	no	UP	N	N	N	N	N	0.03	0	0	0.04
TBIG024744	ENSG00000196139	AKR1C3	aldo-keto reductase family 1, member C3 [Source:HGNC Symbol;Acc:386]	6.36	8.94	0.489	0.02485	0.0574098	no	UP	N	Y	N	Y	N	6.87	5.61	10.42	7.61
TBIG024749	ENSG00000196326	AKR1CL1	aldo-keto reductase family 1, member C-like 1 [Source:HGNC Symbol;Acc:23469]	0	0.104	inf	1	1	no	UP	N	N	N	N	Y	0	0	0.28	0.04
TBIG024750	ENSG00000198610	AKR1C4	aldo-keto reductase family 1, member C4 [Source:HGNC Symbol;Acc:387]	0.24	0.0226	-3.41	1	1	no	DOWN	N	N	N	N	Y	0.3	0.18	0	0.05
TBIG024755	ENSG00000215267	AKR1C7P	aldo-keto reductase family 1, member C7, pseudogene [Source:HGNC Symbol;Acc:44681]	0.219	0.134	-0.711	1	1	no	DOWN	N	N	N	N	N	0.09	0.33	0.21	0.06
TBIG024759	ENSG00000173848	NET1	neuroepithelial cell transforming 1 [Source:HGNC Symbol;Acc:14592]	48.4	34.3	-0.497	0.00595	0.0165933	yes	DOWN	Y	Y	Y	Y	N	45.38	49.8	34.98	34.32
TBIG024769	ENSG00000196372	ASB13	ankyrin repeat and SOCS box containing 13 [Source:HGNC Symbol;Acc:19765]	0.0211	0.12	2.51	1	1	no	UP	N	N	N	N	Y	0	0.04	0	0.25
TBIG024770	ENSG00000108021	FAM208B	family with sequence similarity 208, member B [Source:HGNC Symbol;Acc:23484]	6.41	14.3	1.16	5e-05	0.00022229	yes	UP	Y	Y	Y	Y	Y	6.16	6.52	13.34	15.52
TBIG024772	ENSG00000057608	GDI2	GDP dissociation inhibitor 2 [Source:HGNC Symbol;Acc:4227]	261	160	-0.701	0.0002	0.000804562	yes	DOWN	Y	Y	Y	Y	N	242.84	269.82	171.97	151.03
TBIG024774	ENSG00000134461	ANKRD16	ankyrin repeat domain 16 [Source:HGNC Symbol;Acc:23471]	4.47	3.28	-0.446	0.56745	0.684154	no	DOWN	N	N	N	N	N	5	3.61	2.82	3.82
TBIG024776	ENSG00000134452	FBXO18	F-box protein, helicase, 18 [Source:HGNC Symbol;Acc:13620]	28.5	25	-0.189	0.405	0.537244	no	DOWN	N	N	N	N	N	26.19	29.44	24.14	26.42
TBIG024778	ENSG00000134470	IL15RA	interleukin 15 receptor, alpha [Source:HGNC Symbol;Acc:5978]	23	20.4	-0.175	0.4247	0.557388	no	DOWN	N	N	N	N	N	21.74	22.65	20.49	20.73
TBIG024779	ENSG00000134460	IL2RA	interleukin 2 receptor, alpha [Source:HGNC Symbol;Acc:6008]	183	43.2	-2.09	5e-05	0.00022229	yes	DOWN	Y	Y	Y	Y	Y	159.55	194.7	44.75	42.38
TBIG024783	ENSG00000134453	RBM17	RNA binding motif protein 17 [Source:HGNC Symbol;Acc:16944]	125	153	0.295	0.19995	0.318568	no	UP	N	N	N	N	N	110.08	132.78	153.46	154.28
TBIG024784	ENSG00000170525	PFKFB3	6-phosphofructo-2-kinase/fructose-2,6-biphosphatase 3 [Source:HGNC Symbol;Acc:8874]	27	10.7	-1.34	5e-05	0.00022229	yes	DOWN	Y	Y	Y	Y	Y	25.11	27.4	10.94	10.79
TBIG024789	ENSG00000215244	AL137145.1	HCG2045475; Uncharacterized protein [Source:UniProtKB/TrEMBL;Acc:H7BYV4]	0.114	0.151	0.399	1	1	no	UP	N	N	N	N	N	0.11	0.12	0.1	0.21
TBIG024791	ENSG00000212743	DKFZP667F0711	-	0.0444	0.12	1.44	1	1	no	UP	N	N	N	N	Y	0	0.09	0.08	0.17
TBIG024792	ENSG00000065675	PRKCQ	protein kinase C, theta [Source:HGNC Symbol;Acc:9410]	6.4	27.6	2.11	5e-05	0.00022229	yes	UP	Y	Y	Y	Y	Y	5.86	6.64	28.71	27.1
TBIG024797	ENSG00000238266	LINC00707	long intergenic non-protein coding RNA 707 [Source:HGNC Symbol;Acc:44691]	0	0.258	inf	1	1	no	UP	N	N	N	N	Y	0	0	0.27	0.25
TBIG024802	ENSG00000198879	SFMBT2	Scm-like with four mbt domains 2 [Source:HGNC Symbol;Acc:20256]	6.07	29.8	2.29	5e-05	0.00022229	yes	UP	Y	Y	Y	Y	Y	4.89	7.02	28.14	32.07
TBIG024807	ENSG00000123243	ITIH5	inter-alpha-trypsin inhibitor heavy chain family, member 5 [Source:HGNC Symbol;Acc:21449]	0	0.00987	inf	1	1	no	UP	N	N	N	N	Y	0	0	0.02	0
TBIG024808	ENSG00000151655	ITIH2	inter-alpha-trypsin inhibitor heavy chain 2 [Source:HGNC Symbol;Acc:6167]	0.0248	0.00743	-1.74	1	1	no	DOWN	N	N	N	N	Y	0.01	0.04	0.02	0
TBIG024809	ENSG00000151657	KIN	KIN, antigenic determinant of recA protein homolog (mouse) [Source:HGNC Symbol;Acc:6327]	7.96	6.84	-0.218	0.36125	0.493854	no	DOWN	N	N	N	N	N	7.26	8.43	7.44	6.35
TBIG024810	ENSG00000165629	ATP5C1	ATP synthase, H+ transporting, mitochondrial F1 complex, gamma polypeptide 1 [Source:HGNC Symbol;Acc:833]	309	133	-1.21	5e-05	0.00022229	yes	DOWN	Y	Y	Y	Y	Y	363.64	243.82	150.23	119.41
TBIG024811	ENSG00000165632	TAF3	TAF3 RNA polymerase II, TATA box binding protein (TBP)-associated factor, 140kDa [Source:HGNC Symbol;Acc:17303]	3.67	3.49	-0.0729	0.71565	0.80746	no	DOWN	N	N	N	N	N	3.08	4.08	3.22	3.79
TBIG024816	ENSG00000107485	GATA3	GATA binding protein 3 [Source:HGNC Symbol;Acc:4172]	44.9	38.8	-0.213	0.2612	0.385416	no	DOWN	N	N	N	N	N	39.61	47.35	34.58	43.88
TBIG024840	ENSG00000048740	CELF2	CUGBP, Elav-like family member 2 [Source:HGNC Symbol;Acc:2550]	36.6	43.6	0.254	0.2081	0.327621	no	UP	N	N	N	N	N	30.7	41.47	44.7	43.68
TBIG024846	ENSG00000148429	USP6NL	USP6 N-terminal like [Source:HGNC Symbol;Acc:16858]	1.52	0.172	-3.14	5e-05	0.00022229	yes	DOWN	Y	Y	Y	Y	Y	1.59	1.42	0.09	0.26
TBIG024853	ENSG00000151461	UPF2	UPF2 regulator of nonsense transcripts homolog (yeast) [Source:HGNC Symbol;Acc:17854]	16.7	9.14	-0.865	5e-05	0.00022229	yes	DOWN	Y	Y	Y	Y	N	14.65	17.86	9.48	8.88
TBIG024855	ENSG00000181192	DHTKD1	dehydrogenase E1 and transketolase domain containing 1 [Source:HGNC Symbol;Acc:23537]	13.4	1.59	-3.08	5e-05	0.00022229	yes	DOWN	Y	Y	Y	Y	Y	11.73	14.58	1.69	1.53
TBIG024856	ENSG00000065665	SEC61A2	Sec61 alpha 2 subunit (S. cerevisiae) [Source:HGNC Symbol;Acc:17702]	8.34	3.03	-1.46	0.14075	0.241649	no	DOWN	N	N	N	N	Y	7.25	9.3	2.51	3.69
TBIG024859	ENSG00000165609	NUDT5	nudix (nucleoside diphosphate linked moiety X)-type motif 5 [Source:HGNC Symbol;Acc:8052]	78.9	55.8	-0.5	0.0962	0.177214	no	DOWN	N	N	N	N	N	73.69	79.48	61.12	51.27
TBIG024860	ENSG00000151465	CDC123	cell division cycle 123 [Source:HGNC Symbol;Acc:16827]	101	72.9	-0.464	0.09	0.167897	no	DOWN	N	N	N	N	N	85.78	111.01	78.94	68.28
TBIG024864	ENSG00000183049	CAMK1D	calcium/calmodulin-dependent protein kinase ID [Source:HGNC Symbol;Acc:19341]	9.35	0.265	-5.14	5e-05	0.00022229	yes	DOWN	Y	Y	Y	Y	Y	8.09	10.16	0.14	0.4
TBIG024869	ENSG00000151468	CCDC3	coiled-coil domain containing 3 [Source:HGNC Symbol;Acc:23813]	0.0475	0	#NAME?	1	1	no	DOWN	N	N	N	N	Y	0.02	0.07	0	0
TBIG024872	ENSG00000123240	OPTN	optineurin [Source:HGNC Symbol;Acc:17142]	21.5	3.67	-2.55	5e-05	0.00022229	yes	DOWN	Y	Y	Y	Y	Y	19.58	22.16	3.82	3.56
TBIG024878	ENSG00000065328	MCM10	minichromosome maintenance complex component 10 [Source:HGNC Symbol;Acc:18043]	17.4	24	0.465	0.0124	0.0315195	yes	UP	Y	Y	N	Y	N	14.83	19.13	24.82	23.52
TBIG024880	ENSG00000107537	PHYH	phytanoyl-CoA 2-hydroxylase [Source:HGNC Symbol;Acc:8940]	10.4	5.88	-0.818	0.00035	0.0013345	yes	DOWN	Y	Y	Y	Y	N	10.99	9.39	6.34	5.56
TBIG024882	ENSG00000086475	SEPHS1	selenophosphate synthetase 1 [Source:HGNC Symbol;Acc:19685]	65.2	59.6	-0.13	0.5641	0.681579	no	DOWN	N	N	N	N	N	62.74	64.54	61.46	59.15
TBIG024884	ENSG00000165626	BEND7	BEN domain containing 7 [Source:HGNC Symbol;Acc:23514]	0	0.00494	inf	1	1	no	UP	N	N	N	N	Y	0	0	0	0.01
TBIG024887	ENSG00000165630	PRPF18	PRP18 pre-mRNA processing factor 18 homolog (S. cerevisiae) [Source:HGNC Symbol;Acc:17351]	15.1	17.3	0.194	0.4002	0.532938	no	UP	N	N	N	N	N	14.76	14.95	18.28	16.57
TBIG024889	ENSG00000239665	RP11-295P9.3	Uncharacterized protein [Source:UniProtKB/TrEMBL;Acc:M0QXX3]	4.19	5.54	0.402	0.44515	0.575479	no	UP	N	N	N	N	N	4.05	4.16	4.64	6.6
TBIG024890	ENSG00000151474	FRMD4A	FERM domain containing 4A [Source:HGNC Symbol;Acc:25491]	0.846	0.634	-0.418	0.61075	0.721907	no	DOWN	N	N	N	N	N	0.77	0.87	0.62	0.66
TBIG024901	ENSG00000065809	FAM107B	family with sequence similarity 107, member B [Source:HGNC Symbol;Acc:23726]	352	41	-3.1	5e-05	0.00022229	yes	DOWN	Y	Y	Y	Y	Y	349.39	342.99	42.14	40.61
TBIG024905	ENSG00000185267	CDNF	cerebral dopamine neurotrophic factor [Source:HGNC Symbol;Acc:24913]	1.04	0.587	-0.829	0.5513	0.670968	no	DOWN	N	N	N	N	N	0.77	1.29	0.51	0.68
TBIG024906	ENSG00000187522	HSPA14	heat shock 70kDa protein 14 [Source:HGNC Symbol;Acc:29526]	51.2	62	0.278	0.16525	0.275179	no	UP	N	N	N	N	N	53.87	47.05	66.19	59.12
TBIG024907	ENSG00000152455	SUV39H2	suppressor of variegation 3-9 homolog 2 (Drosophila) [Source:HGNC Symbol;Acc:17287]	16.7	19.7	0.236	0.41595	0.548938	no	UP	N	N	N	N	N	15.7	17.46	21.05	18.88
TBIG024908	ENSG00000152457	DCLRE1C	DNA cross-link repair 1C [Source:HGNC Symbol;Acc:17642]	12.3	8.81	-0.477	0.22735	0.349591	no	DOWN	N	N	N	N	N	9.66	14.46	8.57	9.17
TBIG024909	ENSG00000197889	MEIG1	meiosis expressed gene 1 homolog (mouse) [Source:HGNC Symbol;Acc:23429]	1.22	1.4	0.2	0.6891	0.785328	no	UP	N	N	N	N	N	1.19	1.2	1.32	1.5
TBIG024917	ENSG00000176236	C10orf111	chromosome 10 open reading frame 111 [Source:HGNC Symbol;Acc:28582]	0.0861	0.161	0.902	1	1	no	UP	N	N	N	N	N	0.07	0.1	0.19	0.13
TBIG024918	ENSG00000152464	RPP38	ribonuclease P/MRP 38kDa subunit [Source:HGNC Symbol;Acc:30329]	11.4	10.4	-0.129	0.7471	0.829693	no	DOWN	N	N	N	N	N	11.01	11.17	10.54	10.45
TBIG024919	ENSG00000152465	NMT2	N-myristoyltransferase 2 [Source:HGNC Symbol;Acc:7858]	19.7	21	0.0913	0.74795	0.830264	no	UP	N	N	N	N	N	18.19	20.47	20.03	22.47
TBIG024922	ENSG00000148468	FAM171A1	family with sequence similarity 171, member A1 [Source:HGNC Symbol;Acc:23522]	0.676	0.327	-1.05	0.0554	0.11281	no	DOWN	N	N	N	N	Y	0.64	0.67	0.33	0.33
TBIG024924	ENSG00000077943	ITGA8	integrin, alpha 8 [Source:HGNC Symbol;Acc:6144]	12.1	0	#NAME?	5e-05	0.00022229	yes	DOWN	Y	Y	Y	Y	Y	11.22	12.69	0	0
TBIG024925	ENSG00000148481	FAM188A	family with sequence similarity 188, member A [Source:HGNC Symbol;Acc:23578]	57.2	12.3	-2.22	5e-05	0.00022229	yes	DOWN	Y	Y	Y	Y	Y	63.86	49.69	11.95	12.88
TBIG024932	ENSG00000165983	PTER	phosphotriesterase related [Source:HGNC Symbol;Acc:9590]	14.2	0.699	-4.35	5e-05	0.00022229	yes	DOWN	Y	Y	Y	Y	Y	14.95	13.27	0.93	0.48
TBIG024934	ENSG00000165985	C1QL3	complement component 1, q subcomponent-like 3 [Source:HGNC Symbol;Acc:19359]	0.629	0	#NAME?	5e-05	0.00022229	yes	DOWN	Y	Y	Y	Y	Y	0.69	0.54	0	0
TBIG024935	ENSG00000148484	RSU1	Ras suppressor protein 1 [Source:HGNC Symbol;Acc:10464]	130	40.6	-1.68	5e-05	0.00022229	yes	DOWN	Y	Y	Y	Y	Y	126.07	128.23	41.72	40.46
TBIG024937	ENSG00000107611	CUBN	cubilin (intrinsic factor-cobalamin receptor) [Source:HGNC Symbol;Acc:2548]	0.0576	0.123	1.1	1	1	no	UP	N	N	N	N	Y	0.05	0.06	0.13	0.12
TBIG024938	ENSG00000107614	TRDMT1	tRNA aspartic acid methyltransferase 1 [Source:HGNC Symbol;Acc:2977]	2.92	1.39	-1.07	0.0033	0.00988639	yes	DOWN	Y	Y	Y	Y	Y	3.16	2.66	1.15	1.64
TBIG024940	ENSG00000026025	VIM	vimentin [Source:HGNC Symbol;Acc:12692]	1110	391	-1.51	5e-05	0.00022229	yes	DOWN	Y	Y	Y	Y	Y	1071.59	1087.98	400.73	386.35
TBIG024942	ENSG00000148488	ST8SIA6	ST8 alpha-N-acetyl-neuraminide alpha-2,8-sialyltransferase 6 [Source:HGNC Symbol;Acc:23317]	8.55	0	#NAME?	5e-05	0.00022229	yes	DOWN	Y	Y	Y	Y	Y	8.04	8.88	0	0
TBIG024946	ENSG00000165996	PTPLA	protein tyrosine phosphatase-like (proline instead of catalytic arginine), member A [Source:HGNC Symbol;Acc:9639]	0.0493	0	#NAME?	1	1	no	DOWN	N	N	N	N	Y	0.1	0	0	0
TBIG024948	ENSG00000136738	STAM	signal transducing adaptor molecule (SH3 domain and ITAM motif) 1 [Source:HGNC Symbol;Acc:11357]	10.5	9.84	-0.0936	0.649	0.753484	no	DOWN	N	N	N	N	N	10.14	10.54	9.66	10.21
TBIG024951	ENSG00000148483	TMEM236	transmembrane protein 236 [Source:HGNC Symbol;Acc:23473]	0	0.014	inf	1	1	no	UP	N	N	N	N	Y	0	0	0	0.03
TBIG024952	ENSG00000183748	MRC1L1	cDNA FLJ56855, highly similar to Macrophage mannose receptor 1 [Source:UniProtKB/TrEMBL;Acc:B4DLK9]	0	0.409	inf	1	1	no	UP	N	N	N	N	Y	0	0	0.41	0.41
TBIG024954	ENSG00000184040	TMEM236	-	0.0055	0.00652	0.246	1	1	no	UP	N	N	N	N	N	0	0.01	0	0.01
TBIG024958	ENSG00000148482	SLC39A12	solute carrier family 39 (zinc transporter), member 12 [Source:HGNC Symbol;Acc:20860]	0	31.6	inf	5e-05	0.00022229	yes	UP	Y	Y	Y	Y	Y	0	0	33.39	30.63
TBIG024960	ENSG00000165995	CACNB2	calcium channel, voltage-dependent, beta 2 subunit [Source:HGNC Symbol;Acc:1402]	0.275	0.7	1.35	0.0457	0.0962163	no	UP	N	Y	N	Y	Y	0.26	0.28	0.59	0.83
TBIG024962	ENSG00000240291	RP11-499P20.2	-	2.8	2.91	0.057	0.91545	0.945601	no	UP	N	N	N	N	N	2.82	2.67	3.03	2.87
TBIG024964	ENSG00000241058	NSUN6	NOP2/Sun domain family, member 6 [Source:HGNC Symbol;Acc:23529]	9.18	6.84	-0.426	0.0671	0.131934	no	DOWN	N	N	N	N	N	9.05	9.04	7.32	6.47
TBIG024965	ENSG00000152487	ARL5B-AS1	ARL5B antisense RNA 1 [Source:HGNC Symbol;Acc:44882]	1.36	0.671	-1.02	0.56655	0.683403	no	DOWN	N	N	N	N	Y	1.42	1.27	0.71	0.65
TBIG024966	ENSG00000165997	ARL5B	ADP-ribosylation factor-like 5B [Source:HGNC Symbol;Acc:23052]	5.92	9.22	0.638	0.0008	0.00279321	yes	UP	Y	Y	Y	Y	N	6.45	5.49	9.22	9.48
TBIG024971	ENSG00000204740	C10orf112	chromosome 10 open reading frame 112 [Source:HGNC Symbol;Acc:24331]	1.54	0.154	-3.33	0.00325	0.00975079	yes	DOWN	Y	Y	Y	Y	Y	1.49	1.54	0.07	0.24
TBIG024981	ENSG00000120594	PLXDC2	plexin domain containing 2 [Source:HGNC Symbol;Acc:21013]	5.69	11.9	1.06	5e-05	0.00022229	yes	UP	Y	Y	Y	Y	Y	6.15	5.03	12.57	11.37
TBIG024986	ENSG00000078114	NEBL	nebulette [Source:HGNC Symbol;Acc:16932]	0.0916	0.0276	-1.73	1	1	no	DOWN	N	N	N	N	Y	0.08	0.1	0.04	0.01
TBIG025000	ENSG00000204682	C10orf114	chromosome 10 open reading frame 114 [Source:HGNC Symbol;Acc:31448]	0.0715	0.0933	0.382	1	1	no	UP	N	N	N	N	N	0.05	0.09	0.17	0.02
TBIG025002	ENSG00000180592	SKIDA1	SKI/DACH domain containing 1 [Source:HGNC Symbol;Acc:32697]	1.61	0.0112	-7.17	0.24985	0.372317	no	DOWN	N	N	N	N	Y	1.41	1.68	0.02	0
TBIG025003	ENSG00000078403	MLLT10	myeloid/lymphoid or mixed-lineage leukemia (trithorax homolog, Drosophila); translocated to, 10 [Source:HGNC Symbol;Acc:16063]	23.7	8.69	-1.45	5e-05	0.00022229	yes	DOWN	Y	Y	Y	Y	Y	23.87	22.73	8.66	8.92
TBIG025007	ENSG00000136770	DNAJC1	DnaJ (Hsp40) homolog, subfamily C, member 1 [Source:HGNC Symbol;Acc:20090]	26.7	17.3	-0.622	0.00035	0.0013345	yes	DOWN	Y	Y	Y	Y	N	27.11	24.91	17.14	17.64
TBIG025013	ENSG00000223601	EBLN1	endogenous Bornavirus-like nucleoprotein 1 [Source:HGNC Symbol;Acc:39430]	0	0.0256	inf	1	1	no	UP	N	N	N	N	Y	0	0	0	0.05
TBIG025018	ENSG00000148444	COMMD3	COMM domain containing 3 [Source:HGNC Symbol;Acc:23332]	285	42.4	-2.75	5e-05	0.00022229	yes	DOWN	Y	Y	Y	Y	Y	331.66	232.68	45.92	39.91
TBIG025019	ENSG00000269897	BMI1	COMMD3-BMI1 read-through protein [Source:RefSeq peptide;Acc:NP_001190991]	34.9	1.6	-4.45	0.0523	0.107419	no	DOWN	N	N	N	N	Y	7.93	61.53	3.32	0.26
TBIG025020	ENSG00000168283	BMI1	BMI1 polycomb ring finger oncogene [Source:HGNC Symbol;Acc:1066]	216	31.8	-2.76	5e-05	0.00022229	yes	DOWN	Y	Y	Y	Y	Y	214.41	213.7	32.48	31.62
TBIG025021	ENSG00000077327	SPAG6	sperm associated antigen 6 [Source:HGNC Symbol;Acc:11215]	1.22	1.3	0.0976	0.757	0.836979	no	UP	N	N	N	N	N	1.49	0.93	1.44	1.2
TBIG025023	ENSG00000150867	PIP4K2A	phosphatidylinositol-5-phosphate 4-kinase, type II, alpha [Source:HGNC Symbol;Acc:8997]	39.5	23.8	-0.732	5e-05	0.00022229	yes	DOWN	Y	Y	Y	Y	N	36.18	41.56	23.29	24.82
TBIG025025	ENSG00000165309	ARMC3	armadillo repeat containing 3 [Source:HGNC Symbol;Acc:30964]	0.0221	0	#NAME?	1	1	no	DOWN	N	N	N	N	Y	0	0.04	0	0
TBIG025028	ENSG00000148450	MSRB2	methionine sulfoxide reductase B2 [Source:HGNC Symbol;Acc:17061]	0.109	0	#NAME?	1	1	no	DOWN	N	N	N	N	Y	0.09	0.12	0	0
TBIG025034	ENSG00000179133	C10orf67	chromosome 10 open reading frame 67 [Source:HGNC Symbol;Acc:28716]	0.0527	0	#NAME?	1	1	no	DOWN	N	N	N	N	Y	0.05	0.05	0	0
TBIG025038	ENSG00000165312	OTUD1	OTU domain containing 1 [Source:HGNC Symbol;Acc:27346]	6.9	3.16	-1.13	5e-05	0.00022229	yes	DOWN	Y	Y	Y	Y	Y	7.38	6.19	3.17	3.23
TBIG025039	ENSG00000120549	KIAA1217	KIAA1217 [Source:HGNC Symbol;Acc:25428]	1.64	8.23	2.33	5e-05	0.00022229	yes	UP	Y	Y	Y	Y	Y	1.23	1.96	7.09	9.47
TBIG025043	ENSG00000107863	ARHGAP21	Rho GTPase activating protein 21 [Source:HGNC Symbol;Acc:23725]	8.27	4.11	-1.01	0.019	0.0457795	yes	DOWN	Y	Y	N	Y	Y	7.5	8.71	3.05	5.27
TBIG025045	ENSG00000099256	PRTFDC1	phosphoribosyl transferase domain containing 1 [Source:HGNC Symbol;Acc:23333]	0	0.0384	inf	1	1	no	UP	N	N	N	N	Y	0	0	0.08	0
TBIG025048	ENSG00000151023	ENKUR	enkurin, TRPC channel interacting protein [Source:HGNC Symbol;Acc:28388]	0.0165	0	#NAME?	1	1	no	DOWN	N	N	N	N	Y	0.03	0	0	0
TBIG025049	ENSG00000185875	THNSL1	threonine synthase-like 1 (S. cerevisiae) [Source:HGNC Symbol;Acc:26160]	5.03	2.53	-0.988	5e-05	0.00022229	yes	DOWN	Y	Y	Y	Y	N	4.93	5.04	2.69	2.43
TBIG025060	ENSG00000095777	MYO3A	myosin IIIA [Source:HGNC Symbol;Acc:7601]	0.00382	0	#NAME?	1	1	no	DOWN	N	N	N	N	Y	0	0.01	0	0
TBIG025062	ENSG00000077420	APBB1IP	amyloid beta (A4) precursor protein-binding, family B, member 1 interacting protein [Source:HGNC Symbol;Acc:17379]	4.23	3.67	-0.203	0.34815	0.479984	no	DOWN	N	N	N	N	N	3.63	4.6	3.39	4.06
TBIG025069	ENSG00000148459	PDSS1	prenyl (decaprenyl) diphosphate synthase, subunit 1 [Source:HGNC Symbol;Acc:17759]	18	10.8	-0.739	0.0712	0.138344	no	DOWN	N	N	N	N	N	20.17	15.09	10.63	11.09
TBIG025072	ENSG00000136754	ABI1	abl-interactor 1 [Source:HGNC Symbol;Acc:11320]	33.3	9.21	-1.86	5e-05	0.00022229	yes	DOWN	Y	Y	Y	Y	Y	34.08	31.96	8.95	9.67
TBIG025078	ENSG00000107890	ANKRD26	ankyrin repeat domain 26 [Source:HGNC Symbol;Acc:29186]	6.89	2.36	-1.54	5e-05	0.00022229	yes	DOWN	Y	Y	Y	Y	Y	6.19	7.42	2.35	2.38
TBIG025080	ENSG00000136758	YME1L1	YME1-like 1 (S. cerevisiae) [Source:HGNC Symbol;Acc:12843]	82.4	44.3	-0.895	0.0001	0.000427641	yes	DOWN	Y	Y	Y	Y	N	75.82	86.88	46.38	42.85
TBIG025081	ENSG00000120539	MASTL	microtubule associated serine/threonine kinase-like [Source:HGNC Symbol;Acc:19042]	23.4	13.6	-0.778	0.0575	0.116414	no	DOWN	N	N	N	N	N	24.02	22.1	13.4	14.1
TBIG025083	ENSG00000107897	ACBD5	acyl-CoA binding domain containing 5 [Source:HGNC Symbol;Acc:23338]	15.2	14	-0.118	0.55135	0.670968	no	DOWN	N	N	N	N	N	14.08	15.72	13.71	14.44
TBIG025087	ENSG00000230445	LRRC37A6P	leucine rich repeat containing 37, member A6, pseudogene [Source:HGNC Symbol;Acc:33746]	0.0958	0.128	0.413	1	1	no	UP	N	N	N	N	N	0.11	0.09	0.14	0.11
TBIG025088	ENSG00000238021	ARMC4P1	armadillo repeat containing 4 pseudogene 1 [Source:HGNC Symbol;Acc:44937]	0.044	0	#NAME?	1	1	no	DOWN	N	N	N	N	Y	0.09	0	0	0
TBIG025096	ENSG00000099246	RAB18	RAB18, member RAS oncogene family [Source:HGNC Symbol;Acc:14244]	35.7	15.3	-1.22	5e-05	0.00022229	yes	DOWN	Y	Y	Y	Y	Y	38.08	32.38	16.6	14.25
TBIG025097	ENSG00000150051	MKX	mohawk homeobox [Source:HGNC Symbol;Acc:23729]	0.0148	0	#NAME?	1	1	no	DOWN	N	N	N	N	Y	0.01	0.01	0	0
TBIG025099	ENSG00000169126	ARMC4	armadillo repeat containing 4 [Source:HGNC Symbol;Acc:25583]	0.0272	0	#NAME?	1	1	no	DOWN	N	N	N	N	Y	0.05	0	0	0
TBIG025104	ENSG00000150054	MPP7	membrane protein, palmitoylated 7 (MAGUK p55 subfamily member 7) [Source:HGNC Symbol;Acc:26542]	0.496	0.0242	-4.36	1	1	no	DOWN	N	N	N	N	Y	0.46	0.53	0.02	0.03
TBIG025112	ENSG00000095787	WAC	WW domain containing adaptor with coiled-coil [Source:HGNC Symbol;Acc:17327]	75	47.8	-0.649	0.00045	0.00167593	yes	DOWN	Y	Y	Y	Y	N	69.47	77.71	47.96	48.8
TBIG025127	ENSG00000197321	SVIL	supervillin [Source:HGNC Symbol;Acc:11480]	1.54	0.706	-1.12	0.03305	0.0731902	no	DOWN	N	Y	N	Y	Y	1.28	1.72	0.7	0.72
TBIG025134	ENSG00000165757	KIAA1462	KIAA1462 [Source:HGNC Symbol;Acc:29283]	0.0101	0.0774	2.94	1	1	no	UP	N	N	N	N	Y	0.01	0.01	0.06	0.09
TBIG025137	ENSG00000259994	RP11-305E6.4	-	0.515	0.65	0.334	0.3625	0.495069	no	UP	N	N	N	N	N	0.57	0.46	0.67	0.66
TBIG025138	ENSG00000107951	MTPAP	mitochondrial poly(A) polymerase [Source:HGNC Symbol;Acc:25532]	13.9	15.4	0.141	0.5126	0.636546	no	UP	N	N	N	N	N	11.56	15.96	15.88	15.2
TBIG025146	ENSG00000107968	MAP3K8	mitogen-activated protein kinase kinase kinase 8 [Source:HGNC Symbol;Acc:6860]	24.3	16.9	-0.522	0.0225	0.0529215	no	DOWN	N	Y	N	Y	N	26.67	21.19	16.38	17.76
TBIG025153	ENSG00000234814	SVILP1	supervillin pseudogene 1 [Source:HGNC Symbol;Acc:44959]	10.4	0.0554	-7.55	0.00025	0.000984529	yes	DOWN	Y	Y	Y	Y	Y	10.35	9.87	0.07	0.04
TBIG025155	ENSG00000183621	ZNF438	zinc finger protein 438 [Source:HGNC Symbol;Acc:21029]	10.1	0.369	-4.77	5e-05	0.00022229	yes	DOWN	Y	Y	Y	Y	Y	9.42	10.17	0.39	0.35
TBIG025160	ENSG00000148516	ZEB1	zinc finger E-box binding homeobox 1 [Source:HGNC Symbol;Acc:11642]	19.6	4.48	-2.13	5e-05	0.00022229	yes	DOWN	Y	Y	Y	Y	Y	17.47	20.86	4.27	4.74
TBIG025162	ENSG00000196960	AL117340.1	Putative UPF0607 protein FLJ37424 [Source:UniProtKB/Swiss-Prot;Acc:Q8N9G6]	0.147	0.0141	-3.37	1	1	no	DOWN	N	N	N	N	Y	0.08	0.2	0	0.03
TBIG025167	ENSG00000165322	ARHGAP12	Rho GTPase activating protein 12 [Source:HGNC Symbol;Acc:16348]	10.8	1.29	-3.07	5e-05	0.00022229	yes	DOWN	Y	Y	Y	Y	Y	10.91	10.81	1.38	1.22
TBIG025171	ENSG00000170759	KIF5B	kinesin family member 5B [Source:HGNC Symbol;Acc:6324]	40.9	21.2	-0.95	5e-05	0.00022229	yes	DOWN	Y	Y	Y	Y	N	39.66	41.17	21.01	21.59
TBIG025180	ENSG00000120616	EPC1	enhancer of polycomb homolog 1 (Drosophila) [Source:HGNC Symbol;Acc:19876]	15	9.43	-0.673	0.05975	0.120319	no	DOWN	N	N	N	N	N	16.05	13.6	10.72	8.36
TBIG025186	ENSG00000216937	CCDC7	coiled-coil domain containing 7 [Source:HGNC Symbol;Acc:26533]	1.78	1.15	-0.629	0.15045	0.25518	no	DOWN	N	N	N	N	N	2.14	1.39	0.97	1.34
TBIG025188	ENSG00000150076	C10orf68	chromosome 10 open reading frame 68 [Source:HGNC Symbol;Acc:25779]	0.252	0.229	-0.139	1	1	no	DOWN	N	N	N	N	N	0.25	0.24	0.36	0.1
TBIG025189	ENSG00000150093	ITGB1	integrin, beta 1 (fibronectin receptor, beta polypeptide, antigen CD29 includes MDF2, MSK12) [Source:HGNC Symbol;Acc:6153]	535	141	-1.92	5e-05	0.00022229	yes	DOWN	Y	Y	Y	Y	Y	532.35	528.47	147.15	137.83
TBIG025198	ENSG00000099250	NRP1	neuropilin 1 [Source:HGNC Symbol;Acc:8004]	0.0253	0	#NAME?	1	1	no	DOWN	N	N	N	N	Y	0.02	0.03	0	0
TBIG025206	ENSG00000148498	PARD3	par-3 partitioning defective 3 homolog (C. elegans) [Source:HGNC Symbol;Acc:16051]	1.94	0	#NAME?	5e-05	0.00022229	yes	DOWN	Y	Y	Y	Y	Y	2.08	1.71	0	0
TBIG025216	ENSG00000108094	CUL2	cullin 2 [Source:HGNC Symbol;Acc:2552]	27.2	14.5	-0.909	5e-05	0.00022229	yes	DOWN	Y	Y	Y	Y	N	27.74	25.85	14.74	14.33
TBIG025219	ENSG00000095794	CREM	cAMP responsive element modulator [Source:HGNC Symbol;Acc:2352]	36.4	73.4	1.01	5e-05	0.00022229	yes	UP	Y	Y	Y	Y	Y	41.36	30.12	77.76	69.9
TBIG025225	ENSG00000108100	CCNY	cyclin Y [Source:HGNC Symbol;Acc:23354]	24.9	12.6	-0.975	0.0003	0.00116034	yes	DOWN	Y	Y	Y	Y	N	24.63	24.34	13.44	12.24
TBIG025239	ENSG00000229644	NAMPTL	nicotinamide phosphoribosyltransferase-like [Source:HGNC Symbol;Acc:17633]	1.81	2.45	0.439	0.0763	0.146478	no	UP	N	N	N	N	N	1.73	1.87	2.69	2.27
TBIG025259	ENSG00000198105	ZNF248	zinc finger protein 248 [Source:HGNC Symbol;Acc:13041]	6.04	2.99	-1.01	0.002	0.0063443	yes	DOWN	Y	Y	Y	Y	Y	6.59	5.36	3.01	3.04
TBIG025265	ENSG00000175395	ZNF25	zinc finger protein 25 [Source:HGNC Symbol;Acc:13043]	5.31	2.2	-1.27	5e-05	0.00022229	yes	DOWN	Y	Y	Y	Y	Y	5.32	5.19	2.13	2.31
TBIG025269	ENSG00000189180	ZNF33A	zinc finger protein 33A [Source:HGNC Symbol;Acc:13096]	8.13	5.61	-0.536	0.0233	0.0544711	no	DOWN	N	Y	N	Y	N	7.14	8.87	5.54	5.79
TBIG025273	ENSG00000075407	ZNF37A	zinc finger protein 37A [Source:HGNC Symbol;Acc:13102]	2.9	6.01	1.05	0.0002	0.000804562	yes	UP	Y	Y	Y	Y	Y	2.24	3.47	5.69	6.41
TBIG025280	ENSG00000099251	HSD17B7P2	hydroxysteroid (17-beta) dehydrogenase 7 pseudogene 2 [Source:HGNC Symbol;Acc:28120]	4.76	0	#NAME?	5e-05	0.00022229	yes	DOWN	Y	Y	Y	Y	Y	4.89	4.43	0	0
TBIG025281	ENSG00000120555	SEPT7P9	septin 7 pseudogene 9 [Source:HGNC Symbol;Acc:30810]	0.26	0.0545	-2.25	1	1	no	DOWN	N	N	N	N	Y	0.51	0	0.11	0
TBIG025283	ENSG00000225119	AL133216.1	-	1.9	1.69	-0.171	0.61655	0.726596	no	DOWN	N	N	N	N	N	1.45	2.24	0.96	2.47
TBIG025301	ENSG00000234420	ZNF37BP	zinc finger protein 37B, pseudogene [Source:HGNC Symbol;Acc:13103]	5.84	11	0.919	5e-05	0.00022229	yes	UP	Y	Y	Y	Y	N	5	6.47	10.08	12.17
TBIG025304	ENSG00000196693	ZNF33B	zinc finger protein 33B [Source:HGNC Symbol;Acc:13097]	4.28	9.02	1.07	5e-05	0.00022229	yes	UP	Y	Y	Y	Y	Y	3.69	4.75	8.82	9.38
TBIG025313	ENSG00000165733	BMS1	BMS1 homolog, ribosome assembly protein (yeast) [Source:HGNC Symbol;Acc:23505]	23.4	31	0.406	0.02695	0.0614904	no	UP	N	Y	N	Y	N	19.84	25.71	32.75	29.63
TBIG025319	ENSG00000165731	RET	ret proto-oncogene [Source:HGNC Symbol;Acc:9967]	0.0572	0.0423	-0.436	1	1	no	DOWN	N	N	N	N	N	0.08	0.03	0.05	0.04
TBIG025320	ENSG00000169826	CSGALNACT2	chondroitin sulfate N-acetylgalactosaminyltransferase 2 [Source:HGNC Symbol;Acc:24292]	12.4	34.3	1.47	5e-05	0.00022229	yes	UP	Y	Y	Y	Y	Y	11.89	12.68	33.26	35.89
TBIG025321	ENSG00000198915	RASGEF1A	RasGEF domain family, member 1A [Source:HGNC Symbol;Acc:24246]	0.0141	13.8	9.94	0.2326	0.354967	no	UP	N	N	N	N	Y	0	0.03	13.83	14.17
TBIG025325	ENSG00000169813	HNRNPF	heterogeneous nuclear ribonucleoprotein F [Source:HGNC Symbol;Acc:5039]	290	313	0.113	0.5663	0.683228	no	UP	N	N	N	N	N	266.02	297.08	329.07	304.73
TBIG025328	ENSG00000243660	ZNF487	zinc finger protein 487 [Source:HGNC Symbol;Acc:23488]	1.24	1.93	0.637	0.1999	0.318529	no	UP	N	N	N	N	N	1.46	0.96	2.24	1.67
TBIG025331	ENSG00000196793	ZNF239	zinc finger protein 239 [Source:HGNC Symbol;Acc:13031]	0.0111	0	#NAME?	1	1	no	DOWN	N	N	N	N	Y	0	0.02	0	0
TBIG025333	ENSG00000198298	ZNF485	zinc finger protein 485 [Source:HGNC Symbol;Acc:23440]	0.926	4.73	2.35	5e-05	0.00022229	yes	UP	Y	Y	Y	Y	Y	1.05	0.77	4.64	4.92
TBIG025334	ENSG00000223910	ZNF32-AS3	ZNF32 antisense RNA 3 [Source:HGNC Symbol;Acc:23583]	0	0.0139	inf	1	1	no	UP	N	N	N	N	Y	0	0	0.03	0
TBIG025364	ENSG00000107551	RASSF4	Ras association (RalGDS/AF-6) domain family member 4 [Source:HGNC Symbol;Acc:20793]	17	31	0.867	5e-05	0.00022229	yes	UP	Y	Y	Y	Y	N	17.3	15.67	30.47	32.26
TBIG025365	ENSG00000165507	C10orf10	chromosome 10 open reading frame 10 [Source:HGNC Symbol;Acc:23355]	9.28	4.53	-1.03	0.18095	0.296484	no	DOWN	N	N	N	N	Y	9.75	8.17	3.18	6.13
TBIG025366	ENSG00000165511	C10orf25	chromosome 10 open reading frame 25 [Source:HGNC Symbol;Acc:23509]	0.938	4.35	2.21	0.01075	0.0279057	yes	UP	Y	Y	N	Y	Y	0.93	0.92	4.56	4.25
TBIG025367	ENSG00000165512	ZNF22	zinc finger protein 22 [Source:HGNC Symbol;Acc:13012]	14.5	36.1	1.32	5e-05	0.00022229	yes	UP	Y	Y	Y	Y	Y	15.87	12.77	37.51	35.6
TBIG025368	ENSG00000226937	CEP164P1	centrosomal protein 164kDa pseudogene 1 [Source:HGNC Symbol;Acc:44988]	11.4	23.7	1.06	0.0007	0.00248268	yes	UP	Y	Y	Y	Y	Y	12.5	10.11	24.86	23.19
TBIG025372	ENSG00000232554	RP11-445N18.9	-	0	0.0215	inf	1	1	no	UP	N	N	N	N	Y	0	0	0	0.04
TBIG025382	ENSG00000256574	OR13A1	olfactory receptor, family 13, subfamily A, member 1 [Source:HGNC Symbol;Acc:14772]	0.0882	0	#NAME?	1	1	no	DOWN	N	N	N	N	Y	0.12	0.05	0	0
TBIG025383	ENSG00000012779	ALOX5	arachidonate 5-lipoxygenase [Source:HGNC Symbol;Acc:435]	0.00963	0	#NAME?	1	1	no	DOWN	N	N	N	N	Y	0	0.02	0	0
TBIG025385	ENSG00000165406	2018-03-08	membrane-associated ring finger (C3HC4) 8, E3 ubiquitin protein ligase [Source:HGNC Symbol;Acc:23356]	29.1	5.02	-2.54	5e-05	0.00022229	yes	DOWN	Y	Y	Y	Y	Y	25.03	31.89	5.66	4.52
TBIG025387	ENSG00000172671	ZFAND4	zinc finger, AN1-type domain 4 [Source:HGNC Symbol;Acc:23504]	15.4	0	#NAME?	5e-05	0.00022229	yes	DOWN	Y	Y	Y	Y	Y	14.77	15.59	0	0
TBIG025391	ENSG00000172661	FAM21C	family with sequence similarity 21, member C [Source:HGNC Symbol;Acc:23414]	8.89	5.52	-0.687	0.02675	0.0611358	no	DOWN	N	Y	N	Y	N	8.55	8.83	4.91	6.19
TBIG025394	ENSG00000188234	AGAP4	ArfGAP with GTPase domain, ankyrin repeat and PH domain 4 [Source:HGNC Symbol;Acc:23459]	1.81	0.138	-3.71	5e-05	0.00022229	yes	DOWN	Y	Y	Y	Y	Y	1.99	1.53	0.14	0.14
TBIG025401	ENSG00000204177	BMS1P1	BMS1 pseudogene 1 [Source:HGNC Symbol;Acc:23649]	0.078	0.0618	-0.337	1	1	no	DOWN	N	N	N	N	N	0.05	0.11	0.07	0.06
TBIG025413	ENSG00000204175	GPRIN2	G protein regulated inducer of neurite outgrowth 2 [Source:HGNC Symbol;Acc:23730]	0.0152	0.00406	-1.9	1	1	no	DOWN	N	N	N	N	Y	0.03	0	0	0.01
TBIG025414	ENSG00000150165	ANXA8L1	annexin A8-like 1 [Source:HGNC Symbol;Acc:23334]	0	0.0193	inf	1	1	no	UP	N	N	N	N	Y	0	0	0.04	0
TBIG025421	ENSG00000204172	AGAP10	ArfGAP with GTPase domain, ankyrin repeat and PH domain 10 [Source:HGNC Symbol;Acc:23462]	0.559	0.289	-0.951	0.0028	0.0085334	yes	DOWN	Y	Y	Y	Y	N	0.47	0.63	0.27	0.31
TBIG025422	ENSG00000254929	RP11-144G6.12	-	0.21	0	#NAME?	1	1	no	DOWN	N	N	N	N	Y	0.19	0.23	0	0
TBIG025424	ENSG00000251079	BMS1P2	BMS1 pseudogene 2 [Source:HGNC Symbol;Acc:23650]	0.182	0	#NAME?	1	1	no	DOWN	N	N	N	N	Y	0.13	0.23	0	0
TBIG025434	ENSG00000243536	ANTXRLP1	anthrax toxin receptor-like pseudogene 1 [Source:HGNC Symbol;Acc:45004]	0	0.246	inf	1	1	no	UP	N	N	N	N	Y	0	0	0.25	0.25
TBIG025442	ENSG00000152726	FAM21B	family with sequence similarity 21, member B [Source:HGNC Symbol;Acc:23417]	0.12	0.0732	-0.711	1	1	no	DOWN	N	N	N	N	N	0.08	0.15	0.08	0.06
TBIG025444	ENSG00000072444	ASAH2C	N-acylsphingosine amidohydrolase (non-lysosomal ceramidase) 2C [Source:HGNC Symbol;Acc:23457]	0	0.0127	inf	1	1	no	UP	N	N	N	N	Y	0	0	0.03	0
TBIG025449	ENSG00000198035	AGAP9	ArfGAP with GTPase domain, ankyrin repeat and PH domain 9 [Source:HGNC Symbol;Acc:23463]	0.16	0	#NAME?	1	1	no	DOWN	N	N	N	N	Y	0.12	0.19	0	0
TBIG025457	ENSG00000165388	ZNF488	zinc finger protein 488 [Source:HGNC Symbol;Acc:23535]	0.00759	0	#NAME?	1	1	no	DOWN	N	N	N	N	Y	0.01	0	0	0
TBIG025465	ENSG00000204164	BMS1P5	BMS1 pseudogene 5 [Source:HGNC Symbol;Acc:23653]	0.0489	0.0835	0.77	1	1	no	UP	N	N	N	N	N	0.02	0.08	0.17	0
TBIG025467	ENSG00000227781	GLUD1P2	glutamate dehydrogenase 1 pseudogene 2 [Source:HGNC Symbol;Acc:4337]	0	0.287	inf	1	1	no	UP	N	N	N	N	Y	0	0	0.2	0.38
TBIG025479	ENSG00000170324	FRMPD2	FERM and PDZ domain containing 2 [Source:HGNC Symbol;Acc:28572]	0.176	0	#NAME?	1	1	no	DOWN	N	N	N	N	Y	0.14	0.21	0	0
TBIG025481	ENSG00000107643	MAPK8	mitogen-activated protein kinase 8 [Source:HGNC Symbol;Acc:6881]	75.5	10.6	-2.83	5e-05	0.00022229	yes	DOWN	Y	Y	Y	Y	Y	72.81	75.78	12.69	8.58
TBIG025482	ENSG00000128805	ARHGAP22	Rho GTPase activating protein 22 [Source:HGNC Symbol;Acc:30320]	0.0943	0	#NAME?	1	1	no	DOWN	N	N	N	N	Y	0.06	0.12	0	0
TBIG025487	ENSG00000128815	WDFY4	WDFY family member 4 [Source:HGNC Symbol;Acc:29323]	0	0.282	inf	1	1	no	UP	N	N	N	N	Y	0	0	0.22	0.35
TBIG025490	ENSG00000241577	RP11-523O18.7	-	0	0.0634	inf	1	1	no	UP	N	N	N	N	Y	0	0	0	0.13
TBIG025491	ENSG00000165383	LRRC18	leucine rich repeat containing 18 [Source:HGNC Symbol;Acc:23199]	0	1.07	inf	5e-05	0.00022229	yes	UP	Y	Y	Y	Y	Y	0	0	1.34	0.83
TBIG025495	ENSG00000165633	VSTM4	V-set and transmembrane domain containing 4 [Source:HGNC Symbol;Acc:26470]	0	0.0272	inf	1	1	no	UP	N	N	N	N	Y	0	0	0.05	0
TBIG025498	ENSG00000204161	C10orf128	chromosome 10 open reading frame 128 [Source:HGNC Symbol;Acc:27274]	17.2	32.8	0.93	5e-05	0.00022229	yes	UP	Y	Y	Y	Y	N	18.77	14.89	34.36	32.13
TBIG025503	ENSG00000225830	ERCC6	excision repair cross-complementing rodent repair deficiency, complementation group 6 [Source:HGNC Symbol;Acc:3438]	4.74	1.81	-1.39	0.04485	0.0947661	no	DOWN	N	Y	N	Y	Y	4.73	4.48	1.44	2.21
TBIG025504	ENSG00000243251	PGBD3	piggyBac transposable element derived 3 [Source:HGNC Symbol;Acc:19400]	5.77	2.15	-1.42	5e-05	0.00022229	yes	DOWN	Y	Y	Y	Y	Y	5.16	6.17	2.49	1.85
TBIG025513	ENSG00000227345	PARG	poly (ADP-ribose) glycohydrolase [Source:HGNC Symbol;Acc:8605]	14	15.1	0.111	0.56905	0.685594	no	UP	N	N	N	N	N	14.01	13.74	15.87	14.73
TBIG025515	ENSG00000174196	FAM21D	family with sequence similarity 21, member D [Source:HGNC Symbol;Acc:23418]	0.0147	0	#NAME?	1	1	no	DOWN	N	N	N	N	Y	0.03	0	0	0
TBIG025518	ENSG00000174194	AGAP8	ArfGAP with GTPase domain, ankyrin repeat and PH domain 8 [Source:HGNC Symbol;Acc:23464]	0.849	3.49	2.04	0.00355	0.0105382	yes	UP	Y	Y	Y	Y	Y	0.79	0.88	2.62	4.41
TBIG025519	ENSG00000244393	RP11-592B15.3	-	0.263	0.374	0.503	1	1	no	UP	N	N	N	N	N	0.16	0.36	0.44	0.31
TBIG025523	ENSG00000204152	TIMM23B	translocase of inner mitochondrial membrane 23 homolog B (yeast) [Source:HGNC Symbol;Acc:23581]	0.329	0.0888	-1.89	1	1	no	DOWN	N	N	N	N	Y	0.5	0.14	0.18	0
TBIG025525	ENSG00000204169	AGAP7	ArfGAP with GTPase domain, ankyrin repeat and PH domain 7 [Source:HGNC Symbol;Acc:23465]	0	0.0817	inf	1	1	no	UP	N	N	N	N	Y	0	0	0.12	0.04
TBIG025529	ENSG00000138293	NCOA4	nuclear receptor coactivator 4 [Source:HGNC Symbol;Acc:7671]	96.1	92.4	-0.0556	0.76775	0.844874	no	DOWN	N	N	N	N	N	93.44	95.52	97.92	89.17
TBIG025530	ENSG00000138297	TIMM23	translocase of inner mitochondrial membrane 23 homolog (yeast) [Source:HGNC Symbol;Acc:17312]	88.5	76.1	-0.218	0.2605	0.384521	no	DOWN	N	N	N	N	N	92.61	80.94	78.3	75.29
TBIG025536	ENSG00000204149	AGAP6	ArfGAP with GTPase domain, ankyrin repeat and PH domain 6 [Source:HGNC Symbol;Acc:23466]	8.25	14.6	0.822	5e-05	0.00022229	yes	UP	Y	Y	Y	Y	N	8	8.05	12.86	16.56
TBIG025537	ENSG00000235618	RP11-324H6.5	-	0.251	0.141	-0.832	1	1	no	DOWN	N	N	N	N	N	0.31	0.18	0.08	0.21
TBIG025540	ENSG00000099290	FAM21A	family with sequence similarity 21, member A [Source:HGNC Symbol;Acc:23416]	5.45	2.69	-1.02	0.0012	0.0040117	yes	DOWN	Y	Y	Y	Y	Y	4.93	5.68	2.88	2.52
TBIG025542	ENSG00000188611	ASAH2	N-acylsphingosine amidohydrolase (non-lysosomal ceramidase) 2 [Source:HGNC Symbol;Acc:18860]	0.00973	0.452	5.54	1	1	no	UP	N	N	N	N	Y	0.01	0.01	0.47	0.45
TBIG025544	ENSG00000198964	SGMS1	sphingomyelin synthase 1 [Source:HGNC Symbol;Acc:29799]	48.2	19	-1.34	5e-05	0.00022229	yes	DOWN	Y	Y	Y	Y	Y	47.21	47.23	18.84	19.54
TBIG025545	ENSG00000269165	AC069547.1	HCG1745369; PRO3073; Uncharacterized protein [Source:UniProtKB/TrEMBL;Acc:Q9P136]	1.39	0.419	-1.73	0.26685	0.391879	no	DOWN	N	N	N	N	Y	1.16	1.55	0.43	0.41
TBIG025547	ENSG00000269700	AC069547.2	Uncharacterized protein [Source:UniProtKB/TrEMBL;Acc:M0R0F1]	0.0631	0.0164	-1.94	1	1	no	DOWN	N	N	N	N	Y	0.13	0	0	0.03
TBIG025554	ENSG00000231345	RP11-564C4.6	-	0.991	3.41	1.78	5e-05	0.00022229	yes	UP	Y	Y	Y	Y	Y	0.79	1.14	3.5	3.42
TBIG025559	ENSG00000204147	ASAH2B	N-acylsphingosine amidohydrolase (non-lysosomal ceramidase) 2B [Source:HGNC Symbol;Acc:23456]	0	2.25	inf	5e-05	0.00022229	yes	UP	Y	Y	Y	Y	Y	0	0	2.3	2.27
TBIG025560	ENSG00000148584	A1CF	APOBEC1 complementation factor [Source:HGNC Symbol;Acc:24086]	0	0.0403	inf	1	1	no	UP	N	N	N	N	Y	0	0	0.05	0.03
TBIG025564	ENSG00000185532	PRKG1	protein kinase, cGMP-dependent, type I [Source:HGNC Symbol;Acc:9414]	0	0.227	inf	1	1	no	UP	N	N	N	N	Y	0	0	0.22	0.23
[truncated: 15,427 more rows]
